# Supplementary material for: Development and Validation of Nomograms to Predict Cancer-Specific Survival and Overall Survival in Elderly Patients With Prostate Cancer: A Population-Based Study
Source: Front Oncol. 2022 Jun 23;12:918780. doi: 10.3389/fonc.2022.918780 (PMC9259789; doi:10.3389/fonc.2022.918780)
Supplement: Supplementary file 3 [file DataSheet_1.csv]

group	Patient.ID	Age	Race	Year.of.diagnosis	Marital	Grade	T	N	M	Surgery	Radiation	Chemotherapy	PSA	Gleason	CSS	Survival.months	Status
1	5139	87	1	2013	1	3	2	0	1	0	0	0	3	5	0	4	0
1	29316	70	1	2013	0	3	1	0	0	0	0	0	2	5	1	64	0
1	131953	80	1	2011	0	2	1	0	0	0	0	0	2	5	1	95	1
1	146216	68	1	2010	0	1	1	0	0	0	1	0	2	5	1	101	1
1	164085	69	1	2013	1	3	2	0	0	0	1	0	2	5	1	39	0
1	188919	69	1	2013	1	2	2	0	0	2	0	0	3	1	1	70	1
1	244571	73	1	2013	0	2	2	0	0	0	0	0	2	5	1	64	1
1	275813	68	1	2013	1	3	2	0	0	0	0	0	2	5	1	69	1
1	278189	68	1	2011	1	3	1	0	0	0	1	0	2	5	1	95	1
1	329731	82	1	2013	0	3	2	0	0	0	0	0	3	5	1	17	0
1	405328	68	3	2014	1	2	2	0	0	0	0	0	2	5	1	53	1
1	411429	80	1	2011	1	3	3	1	0	2	0	0	1	4	1	90	1
1	443935	71	2	2011	0	2	1	0	0	0	0	0	2	5	1	27	0
1	444188	78	1	2011	1	3	1	0	0	0	1	0	3	5	1	90	0
1	454603	75	1	2014	1	1	2	0	0	0	0	0	2	5	1	55	1
1	459588	76	1	2010	1	3	1	1	1	0	0	0	3	5	1	99	1
1	470096	74	1	2011	1	3	3	0	0	0	1	0	3	5	0	24	0
1	473560	65	1	2011	0	3	2	0	0	2	0	0	2	2	1	88	1
1	511403	75	1	2010	1	3	1	0	0	0	0	0	2	5	1	98	1
1	518239	69	1	2011	0	3	2	0	0	0	1	0	2	5	1	95	1
1	541011	82	1	2013	0	3	2	0	0	0	0	0	3	5	1	44	0
1	552496	74	1	2014	1	3	1	0	0	0	1	0	2	5	1	53	1
1	555984	73	1	2012	1	3	2	0	0	2	0	0	3	2	1	79	1
1	561716	71	1	2010	0	2	1	0	0	0	0	0	2	5	1	97	1
1	591689	78	1	2012	0	3	1	0	0	1	0	0	3	5	1	77	1
1	625902	82	1	2013	1	2	1	0	0	1	0	0	2	5	1	60	0
1	630139	66	1	2012	1	3	3	0	0	2	0	0	2	2	1	73	1
1	652800	66	1	2010	1	3	2	0	0	2	0	0	2	2	1	100	1
1	668587	70	2	2013	1	3	3	0	0	0	1	0	2	5	1	68	1
1	675172	78	1	2013	1	3	1	0	0	0	1	0	2	5	1	21	0
1	692536	75	1	2010	0	2	1	0	0	0	0	0	2	5	1	97	1
1	710808	81	3	2012	1	3	2	0	1	0	0	0	3	5	0	36	0
1	711726	66	1	2011	0	2	1	0	0	0	1	0	2	5	1	91	1
1	713589	66	1	2010	0	2	1	0	0	0	1	0	1	5	1	105	1
1	714611	75	1	2013	1	3	2	0	0	0	1	0	2	5	1	67	1
1	726551	65	1	2012	1	3	2	0	0	2	0	0	2	4	1	74	1
1	733359	66	1	2013	1	1	2	0	0	2	0	0	2	1	1	63	1
1	734803	74	1	2013	1	3	1	0	0	0	1	0	3	5	1	70	1
1	738958	79	1	2013	1	3	1	0	0	0	1	0	3	5	1	69	1
1	755043	72	2	2014	0	2	2	0	0	0	0	0	1	5	1	50	1
1	755465	73	1	2011	0	3	1	0	0	1	1	0	2	5	1	92	1
1	760676	76	1	2010	1	2	1	0	0	0	0	0	2	5	1	104	1
1	763071	78	1	2013	0	3	1	0	1	1	0	0	3	5	1	69	1
1	763489	66	1	2012	1	2	2	0	0	0	0	0	1	5	1	75	1
1	778442	69	1	2011	0	2	1	0	0	0	1	0	2	5	1	94	1
1	783639	71	3	2012	1	2	1	0	0	0	0	0	3	5	1	80	1
1	788088	71	1	2010	1	3	3	0	0	2	0	0	2	3	1	99	1
1	790243	85	3	2014	0	3	1	1	1	0	0	0	3	5	1	8	0
1	796127	79	3	2010	0	3	1	0	0	0	0	0	3	5	1	100	1
1	798550	67	1	2010	1	2	2	0	0	2	0	0	1	1	1	105	1
1	808533	89	1	2014	1	1	2	0	0	0	0	0	3	5	1	55	1
1	810212	78	1	2010	1	3	1	0	0	0	1	0	2	5	0	26	0
1	812201	79	2	2012	1	3	1	0	0	0	1	0	2	5	1	79	1
1	827828	78	1	2014	1	3	1	1	1	1	0	0	3	5	0	10	0
1	827972	67	1	2012	1	2	1	0	0	0	1	0	3	5	1	78	1
1	830539	80	1	2011	1	2	1	0	0	0	0	0	2	5	1	24	0
1	832027	82	1	2012	1	2	1	0	0	0	0	0	2	5	1	79	1
1	839559	65	1	2012	1	3	1	0	0	0	0	0	2	5	1	81	1
1	842724	84	1	2010	1	3	2	0	1	0	1	0	3	5	0	2	0
1	849344	72	1	2011	0	3	2	0	0	2	0	0	2	2	1	95	1
1	853770	80	1	2010	1	3	1	0	0	1	0	0	2	5	1	99	1
1	858605	72	1	2011	0	2	1	0	0	0	0	0	3	5	1	87	0
1	864112	73	1	2012	0	2	2	0	0	0	0	0	2	5	1	75	1
1	864884	77	3	2011	1	3	2	0	0	0	1	0	3	5	1	83	0
1	870315	84	1	2013	0	3	2	0	0	0	0	0	3	5	0	14	0
1	870614	67	1	2013	1	1	1	0	0	2	0	0	2	5	1	65	1
1	871088	71	1	2013	0	2	1	0	0	0	0	0	2	5	1	70	1
1	884030	90	1	2013	1	3	1	0	0	1	0	0	1	5	0	10	0
1	925293	68	1	2014	1	1	1	0	0	0	0	0	2	5	1	57	1
1	930058	77	2	2011	0	3	3	1	0	0	0	0	3	5	1	32	0
1	931181	73	1	2011	1	2	2	0	0	2	0	0	1	1	1	86	1
1	931366	89	3	2013	0	2	1	0	0	0	0	0	3	5	1	68	1
1	931990	67	1	2014	1	3	2	0	0	2	0	0	2	2	1	51	1
1	932087	80	1	2011	1	3	1	0	0	0	1	0	3	5	1	25	0
1	932232	67	2	2013	0	2	2	0	0	2	0	0	3	2	1	69	1
1	933059	66	1	2011	1	3	2	0	0	2	0	0	1	1	1	93	1
1	952182	65	1	2014	1	2	3	0	0	2	0	0	3	2	1	51	1
1	959478	66	1	2012	0	3	2	0	0	0	0	0	2	5	1	73	1
1	967475	70	1	2011	1	3	1	0	0	0	1	0	2	5	1	95	1
1	968395	66	1	2012	1	2	1	0	0	0	0	0	2	5	1	80	1
1	975919	72	1	2010	1	2	2	0	0	0	1	0	2	5	1	76	0
1	978206	72	3	2014	0	2	1	0	0	0	0	0	2	5	1	50	1
1	979043	77	1	2010	1	3	1	0	1	0	0	0	3	5	0	8	0
1	980176	67	1	2013	0	3	3	0	0	0	1	0	2	5	1	62	1
1	981112	65	3	2014	0	3	3	0	0	0	1	0	3	5	1	48	1
1	981982	81	1	2013	1	3	2	0	0	0	1	0	2	5	1	63	1
1	982244	72	1	2010	0	3	2	0	0	0	1	0	2	5	1	100	1
1	988205	77	1	2013	1	2	2	0	0	0	1	0	1	5	1	71	1
1	990377	73	1	2010	0	3	3	0	0	2	0	0	2	3	1	88	0
1	996070	68	1	2012	1	2	2	0	0	2	0	0	2	1	1	80	1
1	999948	83	1	2013	1	3	1	0	0	0	0	0	3	5	1	7	0
1	1010556	69	1	2013	1	2	1	0	0	0	1	0	2	5	1	70	1
1	1014505	71	2	2011	0	3	1	0	0	0	1	0	2	5	1	70	0
1	1015742	85	1	2011	1	3	2	0	0	0	0	0	3	5	1	33	0
1	1017157	77	1	2012	1	2	2	0	0	2	0	0	1	1	1	63	0
1	1021171	81	1	2014	0	1	1	0	0	1	0	0	1	5	1	28	0
1	1024288	68	1	2010	1	3	3	0	0	2	1	0	2	3	1	106	1
1	1024770	66	1	2013	1	3	2	0	0	2	0	0	2	2	1	68	1
1	1033343	84	1	2010	1	2	1	0	0	1	0	0	1	5	1	98	1
1	1045113	70	1	2013	1	3	1	0	0	0	1	0	3	5	1	64	1
1	1046179	67	1	2012	1	3	2	0	0	0	1	0	2	5	1	63	0
1	1047139	67	1	2010	0	3	2	0	0	0	1	0	3	5	1	61	0
1	1047499	74	1	2012	1	3	2	0	0	0	0	0	3	5	1	76	1
1	1050344	71	1	2011	0	2	1	0	0	0	0	0	2	5	1	59	0
1	1050505	71	1	2013	1	3	1	0	0	0	1	0	3	5	1	21	0
1	1051102	73	1	2011	0	2	2	0	0	0	0	0	1	5	1	95	1
1	1051776	69	1	2010	1	2	2	0	0	2	0	0	2	1	1	97	1
1	1055338	66	3	2010	1	3	2	0	0	0	0	0	3	5	1	10	0
1	1067648	66	1	2010	1	3	2	0	0	0	1	0	2	5	1	96	1
1	1069177	72	1	2011	1	2	1	0	0	0	1	0	2	5	1	33	0
1	1069515	76	3	2010	1	3	1	0	0	0	1	0	3	5	1	77	0
1	1071747	79	1	2011	1	3	1	0	0	0	1	0	2	5	1	91	1
1	1072242	67	2	2014	1	3	2	0	0	0	1	0	2	5	1	49	1
1	1073175	65	2	2014	1	2	2	0	0	2	0	0	3	2	1	52	1
1	1073479	70	1	2012	1	3	1	0	0	0	1	0	2	5	1	72	1
1	1076600	79	2	2011	1	3	1	0	0	0	1	0	2	5	1	77	0
1	1086666	65	2	2010	0	3	1	0	0	0	1	0	3	5	1	64	0
1	1091633	76	1	2012	0	3	1	0	0	0	1	0	2	5	1	43	0
1	1095338	78	1	2011	1	3	1	0	1	1	0	0	2	5	0	79	0
1	1100755	67	1	2012	1	3	2	0	0	0	1	0	2	5	1	82	1
1	1100855	66	1	2013	1	2	1	0	0	1	0	0	3	5	1	67	1
1	1101145	72	1	2012	1	3	1	0	0	0	1	0	3	5	1	74	1
1	1103834	65	1	2011	0	2	1	0	0	0	0	0	2	5	1	11	0
1	1107369	74	2	2011	1	3	1	0	0	0	1	0	2	5	1	91	1
1	1115867	68	1	2010	0	3	2	0	0	0	1	0	3	5	1	105	1
1	1118052	91	1	2011	0	3	2	0	0	0	0	0	2	5	1	21	0
1	1121496	65	2	2012	0	3	3	1	0	2	1	0	2	2	1	58	0
1	1121736	76	1	2012	1	3	1	0	1	0	1	0	3	5	0	69	0
1	1122015	77	1	2014	1	3	1	0	0	0	0	0	2	5	1	44	1
1	1125236	68	1	2011	1	2	1	0	0	0	0	0	3	5	1	49	0
1	1127328	73	1	2011	1	2	2	0	0	0	1	0	1	5	1	90	1
1	1128754	93	1	2013	0	2	1	0	0	0	0	0	2	5	1	51	1
1	1134314	70	1	2014	1	1	1	0	0	1	0	0	1	5	1	50	1
1	1137232	66	1	2013	0	3	1	0	0	0	0	0	2	5	1	64	1
1	1140294	74	1	2010	1	3	2	0	0	0	1	0	2	5	1	99	1
1	1141533	66	1	2012	0	3	1	0	0	0	0	0	2	5	1	77	1
1	1141980	81	1	2011	1	2	2	0	0	0	1	0	2	5	1	15	0
1	1144778	65	1	2013	0	3	3	0	0	2	0	0	3	2	1	70	1
1	1146306	73	3	2013	0	2	3	0	0	0	1	0	3	5	1	24	1
1	1147725	73	3	2010	0	3	1	0	0	0	0	0	3	5	1	96	0
1	1148433	76	2	2013	1	2	2	0	0	0	0	0	2	5	1	69	1
1	1152918	72	1	2010	0	3	1	0	0	0	1	0	2	5	1	105	1
1	1153079	70	1	2010	1	3	2	0	0	2	0	0	3	3	1	105	1
1	1153191	66	1	2010	0	3	1	0	0	0	1	0	2	5	1	107	1
1	1154222	86	1	2010	1	3	2	0	1	0	0	0	3	5	0	63	0
1	1154249	66	1	2010	1	2	2	0	0	0	0	0	2	5	1	106	1
1	1154300	83	1	2013	1	3	2	0	0	0	1	0	3	5	1	71	1
1	1154474	77	3	2010	1	3	1	0	0	0	0	0	2	5	1	102	1
1	1154819	67	1	2010	1	3	1	0	0	0	0	0	2	5	1	102	1
1	1155011	74	1	2010	1	3	3	0	0	2	1	0	1	3	1	101	1
1	1155034	76	1	2010	1	3	2	0	0	0	0	0	3	5	0	52	0
1	1155402	73	1	2010	0	3	1	0	0	0	1	0	3	5	1	107	1
1	1155533	73	1	2010	1	2	1	0	0	0	1	0	3	5	0	96	0
1	1155561	66	1	2010	1	2	1	0	0	0	1	0	2	5	1	106	1
1	1155634	69	1	2010	1	2	2	0	0	2	0	0	2	1	1	105	1
1	1155666	66	1	2010	1	3	1	0	0	0	1	0	2	5	1	18	0
1	1155748	68	3	2010	1	2	1	0	0	0	0	0	2	5	1	104	1
1	1155784	70	1	2010	0	3	1	0	0	0	0	0	3	5	1	106	1
1	1155836	68	1	2010	1	2	1	0	0	0	1	0	2	5	1	106	1
1	1155878	76	1	2010	1	3	1	0	0	0	1	0	2	5	1	105	1
1	1156020	74	1	2010	0	2	2	0	0	0	0	0	3	5	1	104	1
1	1156068	70	3	2010	0	3	2	0	0	0	1	0	2	5	1	86	1
1	1156095	72	3	2010	1	3	2	0	0	2	0	0	2	2	1	105	1
1	1156096	68	1	2010	1	2	2	0	0	2	0	0	2	1	1	105	1
1	1156309	65	1	2010	1	2	1	0	0	0	0	0	2	5	1	106	1
1	1156377	66	1	2010	1	2	2	0	0	2	0	0	2	1	1	101	1
1	1156483	79	1	2010	1	3	2	0	0	0	1	0	2	5	1	43	0
1	1156485	65	1	2010	1	2	1	0	0	0	0	0	2	5	1	103	1
1	1156501	82	1	2010	1	3	1	1	1	0	0	0	3	5	0	60	0
1	1156553	65	3	2010	1	1	1	0	0	1	0	0	1	5	0	91	0
1	1156565	66	2	2010	0	2	1	0	0	0	0	0	2	5	1	105	1
1	1156642	69	2	2010	1	2	1	0	0	0	0	0	2	5	1	105	1
1	1156686	70	1	2010	1	2	1	0	0	0	0	0	2	5	1	103	1
1	1156742	68	3	2010	0	3	2	0	0	2	0	0	2	2	1	104	1
1	1157144	68	1	2010	1	2	1	0	0	0	0	0	2	5	1	106	1
1	1157150	67	1	2012	1	3	3	0	0	2	0	0	3	4	1	81	1
1	1157153	67	1	2010	1	2	1	0	0	0	0	0	2	5	1	103	1
1	1157180	72	1	2010	0	2	2	0	0	0	1	0	1	5	1	103	1
1	1157281	74	1	2010	0	2	1	0	0	0	0	0	2	5	1	100	0
1	1157408	74	1	2010	0	2	1	0	0	0	0	0	2	5	1	103	1
1	1157467	65	3	2010	1	3	2	0	0	2	0	0	2	3	1	105	1
1	1157516	72	3	2010	1	2	1	0	0	0	0	0	2	5	1	78	0
1	1157574	73	1	2010	0	2	3	0	0	2	0	0	3	1	1	102	1
1	1157692	72	3	2010	1	2	1	0	0	0	0	0	2	5	1	103	1
1	1157774	70	1	2010	1	2	2	0	0	2	0	0	3	2	0	66	0
1	1157777	72	1	2010	1	2	1	0	0	0	1	0	3	5	1	88	0
1	1157866	68	1	2010	0	2	2	0	0	2	0	0	2	2	1	103	1
1	1157921	67	1	2010	0	2	1	0	0	0	1	0	2	5	1	103	1
1	1157941	66	1	2010	0	2	1	0	0	0	0	0	3	5	1	102	1
1	1158447	86	3	2010	0	3	1	0	0	1	0	0	3	5	1	67	0
1	1158681	77	1	2010	1	2	1	0	0	1	0	0	1	5	1	30	0
1	1158703	71	1	2010	1	3	1	0	0	0	0	0	2	5	1	65	0
1	1158716	65	1	2010	0	3	3	0	0	2	0	0	3	2	1	45	0
1	1158878	69	1	2010	1	3	1	0	0	0	1	0	2	5	1	101	1
1	1158930	79	2	2010	1	2	1	0	0	0	0	0	3	5	1	32	0
1	1159224	72	2	2010	0	2	1	0	0	0	1	0	2	5	1	96	1
1	1159252	71	1	2010	1	3	1	0	0	0	1	0	1	5	1	106	1
1	1159433	68	1	2010	1	3	3	0	0	2	0	0	1	3	1	104	1
1	1159435	80	1	2010	1	3	2	0	0	2	0	0	3	1	1	102	1
1	1159440	71	2	2010	1	3	1	0	0	0	1	0	2	5	1	104	1
1	1159497	65	3	2010	1	3	1	0	0	0	1	0	2	5	1	100	1
1	1159579	68	1	2010	1	2	2	0	0	2	0	0	3	3	1	104	1
1	1159627	72	1	2010	1	3	2	0	0	2	0	0	2	1	1	105	1
1	1159640	68	1	2010	1	3	1	0	0	0	1	0	2	5	1	103	1
1	1160387	80	3	2010	1	3	1	0	0	0	0	0	3	5	1	105	1
1	1160480	69	1	2010	1	3	2	0	0	2	0	0	2	2	1	102	1
1	1160875	83	3	2010	1	3	1	0	1	1	0	0	3	5	1	6	0
1	1161207	79	1	2010	1	2	1	0	0	0	0	0	3	5	1	102	1
1	1161242	72	1	2010	0	3	1	0	0	0	1	0	2	5	1	100	1
1	1161452	72	3	2010	1	2	1	0	0	0	0	0	2	5	1	107	1
1	1162092	75	1	2010	0	3	2	0	0	0	1	0	2	5	1	103	1
1	1162119	65	3	2010	0	2	2	0	0	0	0	0	2	5	1	101	1
1	1162124	65	1	2010	1	2	2	0	0	2	0	0	2	2	1	101	1
1	1162209	68	1	2010	0	2	2	0	0	0	0	0	2	5	1	60	0
1	1162372	73	1	2011	1	3	2	0	0	0	0	0	2	5	1	90	1
1	1162576	79	1	2010	1	3	3	0	0	1	1	0	2	5	1	104	1
1	1162698	82	3	2010	1	3	1	0	0	0	0	0	3	5	1	20	0
1	1162793	71	1	2010	1	3	2	0	0	0	1	0	3	5	0	94	0
1	1163496	82	1	2010	0	3	2	0	0	2	0	0	2	2	1	106	1
1	1163772	65	2	2010	0	3	3	0	0	2	0	0	2	3	1	100	1
1	1163830	65	1	2010	0	2	2	0	0	0	1	0	2	5	1	107	1
1	1163863	67	1	2010	1	2	2	0	0	2	0	0	2	1	1	106	1
1	1164047	66	1	2010	0	2	1	0	0	0	0	0	2	5	1	107	1
1	1164078	68	1	2010	1	2	2	0	0	0	0	0	2	5	1	99	1
1	1164109	65	1	2010	0	2	1	0	0	0	0	0	2	5	1	107	1
1	1164357	66	2	2010	0	2	1	0	0	1	1	0	1	5	1	102	1
1	1164358	71	1	2010	1	2	2	0	0	2	0	0	3	1	1	81	0
1	1164926	84	1	2012	1	2	2	0	0	0	1	0	1	5	1	76	1
1	1165031	75	1	2010	1	2	1	0	0	0	1	0	2	5	1	106	1
1	1165349	74	1	2010	1	3	1	0	0	0	1	0	2	5	0	91	0
1	1165367	81	1	2010	1	3	2	0	0	0	1	0	1	5	1	66	0
1	1165396	80	3	2010	0	3	1	0	0	0	0	0	3	5	0	11	0
1	1165402	69	1	2010	0	3	1	0	0	0	1	0	2	5	1	102	1
1	1165482	82	1	2010	1	3	3	0	0	0	1	0	2	5	1	103	1
1	1165503	66	1	2010	1	3	3	0	0	2	0	0	2	2	1	104	1
1	1165518	73	1	2010	1	2	1	0	0	0	0	0	3	5	1	68	0
1	1165529	87	1	2010	0	3	2	0	0	0	0	0	3	5	1	51	0
1	1165585	68	1	2010	0	2	2	0	0	0	1	0	2	5	1	101	1
1	1165589	75	1	2010	1	3	1	0	0	0	1	0	3	5	1	103	1
1	1165591	73	3	2010	1	2	2	0	0	2	0	0	3	1	1	102	1
1	1165874	67	1	2010	1	2	1	0	0	0	1	0	2	5	1	101	1
1	1165885	65	1	2010	0	3	2	0	1	0	1	0	3	5	1	104	1
1	1165888	74	1	2010	1	2	1	0	0	0	1	0	2	5	1	105	1
1	1165894	71	1	2010	0	2	1	0	0	0	0	0	2	5	1	104	1
1	1165907	65	1	2010	1	2	1	0	0	0	0	0	3	5	1	104	1
1	1165918	82	1	2010	1	3	2	0	0	0	1	0	3	5	1	106	1
1	1165970	75	2	2010	1	3	1	0	0	0	0	0	3	5	1	69	0
1	1166290	75	3	2010	1	3	1	0	0	0	1	0	3	5	1	54	1
1	1166292	78	2	2010	1	2	1	0	0	0	0	0	2	5	1	52	0
1	1166435	65	1	2010	0	3	4	1	1	1	0	0	3	5	0	5	0
1	1166447	80	3	2010	0	3	1	0	0	0	1	0	3	5	1	103	1
1	1166488	71	2	2010	1	2	1	0	0	1	0	0	2	5	1	103	1
1	1166498	69	1	2010	1	3	3	0	0	2	0	0	2	3	1	101	1
1	1166580	73	1	2010	1	2	2	0	0	0	1	0	1	5	1	105	1
1	1166683	66	1	2010	1	2	1	0	0	0	0	0	2	5	1	101	1
1	1166763	70	1	2010	1	3	2	0	0	2	0	0	2	3	1	99	1
1	1166773	78	1	2010	1	2	1	0	0	0	0	0	3	5	1	100	1
1	1166838	67	1	2010	1	2	1	0	0	0	1	0	2	5	1	99	1
1	1167026	79	2	2010	0	2	2	0	0	0	0	0	3	5	1	107	1
1	1167134	77	1	2010	1	3	1	0	0	0	1	0	2	5	1	103	1
1	1167396	74	1	2010	1	3	3	0	0	2	0	0	2	3	1	101	1
1	1167562	87	1	2010	1	3	3	0	1	0	0	0	3	5	0	15	0
1	1167572	74	3	2010	1	3	1	0	0	0	1	0	3	5	1	101	1
1	1167772	84	3	2010	0	3	3	0	0	0	1	0	3	5	1	103	1
1	1167774	77	3	2010	1	3	1	0	0	0	1	0	3	5	1	38	0
1	1167776	77	1	2010	1	2	1	0	0	0	0	0	1	5	1	103	1
1	1167838	75	3	2010	0	2	3	0	0	0	1	0	3	5	1	102	1
1	1167903	70	1	2010	1	3	1	0	1	0	1	0	3	5	0	20	0
1	1168038	67	1	2010	1	3	2	0	0	2	0	0	2	2	1	102	1
1	1168261	72	1	2010	0	3	1	0	0	0	1	0	3	5	1	99	1
1	1168296	74	1	2010	1	3	2	0	0	0	1	0	3	5	1	54	0
1	1168308	66	1	2010	1	3	2	0	0	0	0	0	1	5	1	102	1
1	1168432	67	3	2010	1	3	2	0	0	2	0	0	2	4	1	103	1
1	1168749	66	3	2010	0	2	1	0	0	0	0	0	3	5	1	99	1
1	1168877	69	1	2010	1	2	1	0	0	0	1	0	2	5	1	101	1
1	1168943	70	1	2010	1	2	1	0	0	0	0	0	2	5	1	99	1
1	1168970	65	3	2010	1	3	1	0	0	0	1	0	3	5	1	103	1
1	1169104	65	1	2010	1	3	2	0	0	2	0	0	2	2	1	106	1
1	1169329	78	1	2010	1	2	1	0	0	0	1	0	2	5	1	101	1
1	1169598	74	1	2010	1	2	1	0	0	0	0	0	2	5	1	107	1
1	1169746	69	1	2010	0	2	2	0	0	2	0	0	2	1	1	50	0
1	1169771	70	1	2010	1	3	2	0	0	0	1	0	3	5	1	56	0
1	1169817	89	1	2012	0	3	4	1	0	0	0	0	3	5	1	2	0
1	1169993	79	1	2010	1	3	1	0	0	0	1	0	2	5	1	98	0
1	1170169	66	1	2010	1	3	2	0	0	0	1	0	2	5	1	99	1
1	1170172	67	3	2010	1	3	2	0	0	2	0	0	1	3	1	106	1
1	1170659	78	3	2012	1	2	1	0	0	0	0	0	3	5	1	76	0
1	1170709	70	1	2010	0	2	1	0	0	0	1	0	2	5	1	99	1
1	1171035	67	1	2010	1	2	2	0	0	2	0	0	2	1	1	100	1
1	1171173	74	1	2010	1	3	2	0	0	0	1	0	2	5	1	96	1
1	1171177	69	3	2013	1	3	1	0	0	0	1	0	2	5	1	68	1
1	1171323	70	1	2010	0	3	2	0	0	0	1	0	2	5	1	104	1
1	1171408	72	1	2010	1	3	1	0	0	1	0	0	2	5	1	43	0
1	1171493	66	2	2010	0	1	1	0	0	0	0	0	2	5	1	97	1
1	1171573	71	1	2010	1	2	2	0	0	0	0	0	2	5	1	100	1
1	1171752	68	1	2010	1	2	2	0	0	2	0	0	1	1	1	107	1
1	1171785	76	1	2010	1	2	1	0	0	0	0	0	2	5	1	98	1
1	1171893	68	3	2010	1	3	3	0	0	2	0	0	2	4	1	100	1
1	1171999	77	1	2010	0	3	1	0	0	0	1	0	3	5	1	22	1
1	1172198	81	1	2011	1	3	1	0	0	0	1	0	3	5	1	52	0
1	1172254	70	1	2010	1	2	1	0	0	0	1	0	2	5	1	101	1
1	1172276	78	1	2010	1	2	1	0	0	0	0	0	2	5	1	80	0
1	1172422	75	1	2010	1	3	1	0	0	0	1	0	2	5	1	98	1
1	1172462	65	1	2010	1	3	2	0	0	2	0	0	2	4	1	21	0
1	1172467	67	1	2010	1	3	3	0	0	2	1	0	2	2	1	99	1
1	1172489	69	1	2010	0	2	2	0	0	1	0	1	3	5	1	5	0
1	1172785	74	1	2013	0	3	1	0	0	0	1	0	2	5	1	71	1
1	1172854	65	1	2010	1	3	2	0	0	2	0	0	2	4	1	101	1
1	1172906	70	1	2010	0	3	2	0	1	0	0	1	2	5	0	28	0
1	1173368	68	1	2010	1	3	2	1	0	0	0	0	3	5	0	50	0
1	1173437	65	1	2010	0	3	3	0	0	2	0	1	3	2	1	107	1
1	1173485	76	3	2010	1	3	1	0	0	0	1	0	3	5	1	106	1
1	1173491	67	1	2010	1	3	2	1	0	0	0	0	3	5	0	42	0
1	1173674	68	1	2010	1	3	2	0	0	2	0	0	2	3	1	99	1
1	1174161	73	1	2010	0	2	1	0	0	0	1	0	2	5	1	107	1
1	1174175	66	2	2010	0	3	2	0	0	2	0	0	2	2	1	35	0
1	1174177	87	1	2010	1	3	1	0	0	0	1	0	3	5	1	93	1
1	1174439	66	1	2010	1	2	2	0	0	0	0	0	2	5	1	96	1
1	1174501	72	1	2010	1	2	2	0	0	2	0	0	2	2	1	97	1
1	1174503	66	1	2010	0	3	2	0	0	2	0	0	2	2	1	101	1
1	1174582	84	1	2010	0	3	2	0	0	0	0	0	2	5	1	94	1
1	1174585	66	1	2010	0	2	1	0	0	0	1	0	2	5	1	98	1
1	1174698	65	1	2010	1	2	2	0	0	2	0	0	3	2	1	99	1
1	1174777	69	3	2010	0	3	1	0	0	0	1	0	2	5	1	99	1
1	1174864	81	1	2010	1	3	2	0	0	0	1	0	2	5	1	33	0
1	1174867	70	2	2010	0	2	1	0	0	0	0	0	2	5	1	18	0
1	1175084	69	1	2010	0	3	3	0	0	2	0	0	3	2	1	100	1
1	1175278	68	1	2010	1	2	1	0	0	0	1	0	2	5	1	107	1
1	1175518	73	1	2010	1	3	3	0	0	2	0	0	3	3	1	104	1
1	1175592	86	1	2010	1	3	4	0	1	0	0	0	3	5	0	7	0
1	1175603	73	1	2010	1	2	2	0	0	1	0	0	2	1	1	100	1
1	1175613	75	3	2010	0	2	1	0	0	0	1	0	3	5	1	103	1
1	1175637	65	1	2010	1	2	2	0	0	2	0	0	2	2	1	91	0
1	1175695	66	1	2010	0	2	2	0	0	0	0	0	2	5	1	100	1
1	1175759	65	1	2010	0	2	1	0	0	0	0	0	1	5	1	102	1
1	1175923	67	3	2011	1	2	1	0	0	0	0	0	2	5	1	24	0
1	1175936	75	3	2010	1	2	1	0	0	0	1	0	2	5	1	82	1
1	1176099	71	1	2010	1	3	3	1	1	0	1	0	3	5	0	7	0
1	1176327	67	1	2010	0	3	2	0	0	0	1	0	2	5	1	100	1
1	1176515	70	2	2010	1	3	1	0	0	0	0	0	2	5	1	102	1
1	1176539	65	3	2010	1	3	1	0	0	0	1	0	3	5	1	97	1
1	1176910	66	1	2010	1	3	2	0	0	2	0	0	2	3	1	97	1
1	1176915	65	3	2010	1	2	2	0	0	0	0	0	2	5	1	97	1
1	1177381	80	1	2010	0	3	1	0	0	0	1	0	2	5	1	61	0
1	1177798	72	1	2010	1	3	3	0	0	0	1	0	3	5	0	73	0
1	1177847	65	1	2010	1	3	1	0	0	2	0	0	2	2	1	97	1
1	1177952	73	3	2010	1	2	1	0	0	0	1	0	3	5	1	102	1
1	1177995	79	3	2011	1	2	1	0	0	0	0	0	3	5	1	46	0
1	1178532	74	1	2010	0	2	1	0	0	0	0	0	3	5	1	104	0
1	1178585	65	1	2010	1	3	1	0	0	0	1	0	2	5	1	97	1
1	1178642	66	3	2010	0	2	2	0	0	0	0	0	2	5	1	96	1
1	1178803	87	3	2010	1	3	1	0	0	1	0	0	3	5	1	4	0
1	1178920	69	1	2010	1	3	4	0	0	0	1	0	3	5	1	96	1
1	1178937	76	3	2010	1	3	2	0	0	0	1	0	3	5	0	101	0
1	1178990	66	2	2010	0	3	1	0	0	0	1	0	2	5	1	96	1
1	1179105	75	1	2010	1	2	1	0	0	0	1	0	2	5	1	86	1
1	1179293	80	1	2010	0	3	2	0	0	0	0	0	3	5	1	97	1
1	1179295	66	2	2010	1	3	1	0	0	0	1	0	3	5	1	96	0
1	1179386	65	1	2010	0	3	1	0	0	0	1	0	2	5	1	97	1
1	1179550	65	1	2010	0	2	1	0	0	0	0	0	2	5	1	103	0
1	1179598	67	1	2010	0	3	1	0	0	0	1	0	2	5	1	101	1
1	1179629	75	1	2010	0	3	3	0	0	0	0	0	3	5	1	65	0
1	1179642	69	1	2010	0	2	1	0	0	0	0	0	2	5	1	100	1
1	1179896	69	1	2010	1	2	1	0	0	0	1	0	2	5	1	97	1
1	1179960	65	1	2010	0	2	1	0	0	0	0	0	2	5	1	96	1
1	1180315	66	1	2010	1	3	1	0	0	0	0	0	2	5	1	100	1
1	1180382	66	1	2010	0	2	1	0	0	0	1	0	2	5	1	68	0
1	1180557	67	1	2010	1	3	3	0	0	2	0	0	2	3	1	100	1
1	1180845	65	1	2010	1	2	1	0	0	0	1	0	2	5	1	96	1
1	1181120	73	3	2010	1	2	1	0	0	0	1	0	3	5	1	101	1
1	1181122	67	3	2010	1	2	1	0	0	0	1	0	3	5	1	98	1
1	1181460	70	1	2010	1	3	1	0	0	0	1	0	2	5	1	98	1
1	1181565	81	1	2010	0	3	1	0	0	0	1	0	3	5	1	96	1
1	1181602	77	1	2010	0	2	1	0	0	0	0	0	3	5	1	96	1
1	1181671	72	1	2010	1	3	1	0	0	0	1	0	2	5	1	106	1
1	1181693	68	1	2010	0	2	1	0	0	0	0	0	1	5	1	97	1
1	1181930	75	1	2010	1	3	4	0	0	2	0	0	2	3	1	103	1
1	1182215	77	3	2010	1	3	1	0	0	0	1	0	2	5	1	101	1
1	1182549	67	1	2011	0	2	1	0	0	0	0	0	2	5	1	90	1
1	1182597	67	1	2010	1	3	2	0	0	2	0	0	3	4	1	100	1
1	1182730	66	1	2010	0	3	2	0	0	2	0	0	2	2	1	97	1
1	1182763	81	1	2010	0	3	1	0	0	0	1	0	3	5	1	96	1
1	1182881	67	2	2010	0	3	2	0	0	0	1	0	2	5	1	98	1
1	1183063	73	1	2010	1	2	1	0	0	0	0	0	3	5	1	100	1
1	1183077	69	1	2010	1	3	3	0	0	2	0	0	2	2	1	98	1
1	1183080	70	1	2010	1	3	3	0	0	2	0	0	2	2	1	101	1
1	1183112	74	2	2010	0	3	2	0	0	0	0	0	3	5	1	96	1
1	1183119	70	3	2010	1	2	2	0	0	0	1	0	3	5	1	100	1
1	1183126	69	1	2010	1	2	1	0	0	0	0	0	2	5	1	100	1
1	1183193	67	1	2010	1	3	3	0	0	2	0	0	2	3	1	94	1
1	1183195	72	1	2010	1	2	2	0	0	2	0	0	3	1	1	100	1
1	1183198	81	1	2010	0	3	1	0	0	0	0	0	3	5	1	32	0
1	1183200	67	3	2010	0	2	1	0	0	0	0	0	2	5	1	103	1
1	1183201	79	3	2010	1	3	1	0	0	0	0	0	3	5	1	97	1
1	1183204	81	1	2010	1	3	1	0	0	0	1	0	2	5	0	85	0
1	1183215	68	1	2010	0	2	2	0	0	0	0	0	2	5	1	68	1
1	1183217	65	3	2010	0	2	1	0	0	0	1	0	3	5	1	97	1
1	1183397	65	1	2010	1	2	1	0	0	0	0	0	2	5	1	96	1
1	1183500	65	1	2010	0	3	2	0	0	2	0	0	3	3	1	97	1
1	1183516	75	1	2010	1	2	1	0	0	0	1	0	2	5	1	97	1
1	1183531	75	1	2010	1	3	1	0	0	0	1	0	2	5	0	63	0
1	1183708	78	1	2010	1	3	1	0	0	0	1	0	2	5	1	105	1
1	1183739	76	2	2010	1	3	3	0	0	2	0	0	3	4	1	92	1
1	1183760	74	1	2010	0	2	1	0	0	0	0	0	2	5	1	74	0
1	1183818	76	1	2010	1	3	1	0	0	0	1	0	3	5	1	104	1
1	1183987	70	1	2010	0	2	1	0	0	0	0	0	2	5	1	99	1
1	1184088	71	1	2010	1	3	3	0	0	2	0	0	2	2	1	96	1
1	1184407	68	1	2010	1	2	1	0	0	0	1	0	2	5	1	98	1
1	1184726	67	2	2010	1	2	1	0	0	0	1	0	2	5	1	102	1
1	1184771	73	1	2010	1	3	1	0	0	0	1	0	2	5	0	79	0
1	1184885	65	1	2010	0	3	2	0	0	0	0	0	2	5	1	101	1
1	1184904	72	3	2010	1	2	2	0	0	2	0	0	2	2	1	96	1
1	1184955	84	1	2010	0	3	3	0	0	0	1	0	2	5	1	68	0
1	1184967	74	1	2010	1	3	3	0	0	1	1	0	1	5	1	90	1
1	1185122	80	1	2010	1	2	1	0	0	0	0	0	2	5	1	92	1
1	1185137	68	1	2010	1	2	2	0	0	0	0	0	2	5	1	5	1
1	1185489	65	1	2010	1	2	1	0	0	0	1	0	2	5	1	91	1
1	1185607	77	1	2010	1	3	1	0	0	0	1	0	3	5	1	106	1
1	1185619	71	3	2010	1	1	1	0	0	1	1	0	1	5	1	103	1
1	1185814	72	1	2010	1	3	2	0	0	2	0	0	3	2	1	100	1
1	1186150	72	2	2010	0	3	1	0	0	0	0	0	2	5	1	1	0
1	1186362	66	1	2010	0	2	1	0	0	0	1	0	2	5	1	17	0
1	1186406	73	1	2010	0	3	1	0	0	0	1	0	3	5	1	97	1
1	1186498	67	3	2010	1	2	1	0	0	0	1	0	2	5	1	101	1
1	1186513	76	1	2010	0	2	1	0	0	0	1	0	2	5	1	98	1
1	1186684	71	1	2010	1	3	2	0	0	2	0	0	1	1	1	98	1
1	1186710	71	1	2011	1	3	2	1	0	0	1	0	3	5	0	18	0
1	1186711	68	1	2010	1	3	2	0	0	0	1	0	3	5	0	73	0
1	1186733	70	1	2011	1	3	1	0	0	0	1	0	1	5	1	90	1
1	1186985	70	3	2011	1	2	2	0	0	2	0	0	2	1	1	95	1
1	1186995	73	2	2011	1	3	2	0	0	2	0	0	2	3	1	94	1
1	1186996	75	1	2011	0	2	1	0	0	0	0	0	3	5	1	74	0
1	1187109	74	1	2010	1	3	1	0	0	0	1	0	2	5	1	96	1
1	1187208	69	1	2011	1	2	1	0	0	0	0	0	2	5	1	95	1
1	1187470	66	1	2011	1	2	1	0	0	0	1	0	2	5	1	95	1
1	1187658	66	1	2010	1	2	1	0	0	0	1	0	3	5	1	96	1
1	1187708	65	1	2010	1	2	1	0	0	0	1	0	3	5	1	96	1
1	1187795	65	3	2013	0	3	2	0	0	2	0	0	3	2	1	68	1
1	1187920	65	1	2011	0	2	1	0	0	0	1	0	2	5	1	95	1
1	1188077	84	1	2010	1	2	4	1	1	0	0	0	3	5	0	58	0
1	1188157	79	1	2010	1	3	2	0	0	0	1	0	3	5	1	106	1
1	1188271	84	3	2014	1	2	2	0	0	0	1	0	3	5	1	52	1
1	1188323	72	3	2011	1	1	1	0	0	0	0	0	1	5	1	69	1
1	1188407	75	1	2010	1	2	1	0	0	0	0	0	1	5	1	99	1
1	1188941	69	1	2011	0	3	2	0	0	0	1	0	3	5	1	94	1
1	1189163	73	1	2011	1	3	3	0	0	2	1	0	2	2	1	95	1
1	1189168	66	3	2011	0	3	2	0	0	0	0	0	3	5	1	95	1
1	1189342	66	1	2010	0	3	1	0	0	0	1	0	3	5	1	105	1
1	1189386	87	1	2011	0	3	3	0	0	0	0	0	3	5	0	26	0
1	1189535	77	3	2010	1	3	1	0	0	1	1	0	2	5	1	43	0
1	1189630	70	1	2011	1	2	1	0	0	0	0	0	2	5	1	94	1
1	1189825	65	1	2011	0	3	2	0	0	0	1	0	2	5	1	95	1
1	1189829	68	1	2011	0	3	1	0	0	0	1	0	2	5	1	95	1
1	1190216	81	1	2010	1	3	1	0	0	0	1	0	1	5	1	97	1
1	1190220	73	1	2010	0	2	3	0	0	2	0	0	2	1	1	96	1
1	1190252	67	1	2010	0	3	2	0	0	0	0	0	3	5	1	97	1
1	1190264	68	3	2011	0	2	1	0	0	0	1	0	2	5	1	95	1
1	1190266	69	3	2011	1	3	2	0	0	2	0	0	3	3	1	95	1
1	1190370	71	3	2010	1	3	2	0	0	2	0	0	3	1	1	72	1
1	1190446	70	1	2010	1	2	1	0	0	0	0	0	2	5	1	98	1
1	1190546	71	1	2011	1	3	3	0	0	2	0	0	2	2	1	83	1
1	1190624	65	1	2010	1	3	3	0	0	2	1	0	3	3	1	96	1
1	1190799	85	1	2011	1	3	2	0	1	0	0	0	3	5	1	72	0
1	1190855	65	1	2010	1	3	2	0	0	0	0	0	2	5	1	100	1
1	1190894	83	1	2011	1	3	2	0	0	0	0	0	2	5	1	61	0
1	1190899	73	1	2011	0	2	1	0	0	0	0	0	2	5	1	93	1
1	1190920	68	1	2010	1	2	1	0	0	1	0	0	2	5	1	107	1
1	1190980	68	2	2011	0	3	2	0	0	0	1	0	3	5	0	82	0
1	1191257	78	3	2010	1	3	1	0	0	0	1	0	3	5	1	97	1
1	1191432	73	1	2010	1	3	2	1	0	2	0	0	3	3	1	9	1
1	1191480	68	3	2010	0	3	2	1	1	0	0	0	3	5	1	101	1
1	1191485	68	1	2010	0	2	2	0	0	0	0	0	2	5	1	98	1
1	1191565	70	1	2011	1	2	1	0	0	1	0	0	2	5	1	93	1
1	1191643	65	2	2011	1	3	1	0	0	0	1	0	2	5	1	93	1
1	1192240	77	3	2011	1	3	1	0	0	0	0	0	3	5	1	53	1
1	1192261	69	1	2010	0	3	2	0	0	0	0	0	3	5	1	91	1
1	1193040	68	1	2010	1	1	1	0	0	0	0	0	2	5	1	98	1
1	1193241	74	1	2011	1	3	2	0	0	0	0	0	2	5	1	93	1
1	1193421	73	2	2011	0	3	2	0	1	0	1	0	3	5	0	73	0
1	1193493	82	1	2011	0	3	2	0	0	0	1	0	3	5	1	94	1
1	1193538	72	1	2010	1	2	1	0	0	1	0	0	1	5	1	42	1
1	1193595	77	1	2010	0	3	1	0	0	0	1	0	2	5	1	107	1
1	1193598	69	1	2011	1	3	2	0	0	2	0	0	2	2	1	90	1
1	1193976	79	1	2011	1	2	1	0	0	0	0	0	2	5	1	94	1
1	1194101	68	3	2011	0	2	2	0	0	0	0	0	3	5	1	93	1
1	1194149	65	1	2010	0	2	1	0	0	0	0	0	2	5	1	78	0
1	1194444	72	1	2011	1	3	3	0	0	0	0	0	3	5	1	93	1
1	1194456	81	3	2010	1	2	1	0	0	0	0	0	3	5	1	95	1
1	1194744	70	1	2011	1	2	1	0	0	0	1	0	2	5	1	93	1
1	1194770	67	3	2011	1	2	2	0	0	0	1	0	2	5	1	92	1
1	1195074	68	2	2010	1	3	1	0	0	0	1	0	2	5	1	94	1
1	1195154	66	1	2011	0	2	1	0	0	0	0	0	2	5	1	94	1
1	1195236	65	1	2011	0	2	2	0	0	0	1	0	3	5	1	93	1
1	1195386	66	1	2010	1	2	3	0	0	2	0	0	2	3	1	96	1
1	1195406	74	2	2010	1	3	3	0	0	2	0	0	3	2	1	51	1
1	1195554	65	2	2010	1	3	2	0	0	0	1	0	2	5	1	98	1
1	1195561	81	2	2010	0	3	1	0	0	1	0	0	1	5	1	64	0
1	1195602	79	1	2011	0	2	1	0	0	0	0	0	2	5	1	93	1
1	1195961	65	3	2011	1	3	2	0	0	0	1	0	2	5	1	90	1
1	1196005	75	1	2011	1	3	1	0	0	0	1	0	2	5	1	94	1
1	1196011	67	1	2011	0	3	2	0	0	0	0	0	3	5	1	94	1
1	1196340	76	1	2011	1	2	1	0	0	0	0	0	2	5	1	83	0
1	1196342	85	1	2011	0	3	2	0	0	0	1	0	2	5	1	58	0
1	1196419	83	3	2011	1	3	1	0	0	0	0	0	2	5	1	38	0
1	1196744	82	1	2010	0	3	1	0	0	0	1	0	3	5	1	90	1
1	1196814	73	1	2010	1	2	2	0	0	2	0	0	2	2	1	99	1
1	1196828	72	2	2010	0	3	2	1	1	0	0	0	3	5	0	31	0
1	1196965	78	3	2010	1	3	1	0	0	0	1	0	2	5	1	96	1
1	1196985	68	1	2010	1	3	1	0	0	0	1	0	2	5	1	103	1
1	1197104	68	1	2011	1	2	1	0	0	0	1	0	2	5	1	93	1
1	1197338	73	3	2011	0	3	1	0	0	0	1	0	2	5	1	91	1
1	1197418	80	1	2011	1	3	2	0	0	0	1	0	3	5	1	92	1
1	1197502	67	3	2010	1	2	1	0	0	0	1	0	2	5	1	101	1
1	1198074	71	3	2011	0	2	1	0	0	0	0	0	3	5	1	92	1
1	1198178	65	1	2011	1	3	2	0	0	2	0	0	1	2	1	95	1
1	1198266	73	1	2010	1	3	1	0	0	0	1	0	2	5	1	91	1
1	1198357	73	2	2011	1	3	3	1	0	2	1	0	3	3	1	93	1
1	1198601	70	2	2011	0	3	2	0	0	0	1	0	3	5	1	91	1
1	1198762	68	1	2011	1	3	2	0	0	2	0	0	2	2	1	90	1
1	1198812	66	2	2011	0	3	1	0	0	0	1	0	2	5	1	92	1
1	1198872	68	1	2011	0	2	1	0	0	0	1	0	2	5	1	92	1
1	1198918	69	1	2011	0	3	1	0	0	0	0	0	2	5	1	92	1
1	1198944	67	1	2011	0	2	1	0	0	0	0	0	2	5	1	92	1
1	1199365	67	3	2011	1	3	3	0	0	2	0	0	2	2	1	88	1
1	1199597	65	1	2011	0	3	2	0	0	2	0	0	3	2	1	92	1
1	1199622	75	1	2011	1	2	2	0	0	0	1	0	2	5	1	92	1
1	1199623	70	1	2011	1	2	1	0	0	0	1	0	2	5	1	89	1
1	1199854	66	1	2011	0	2	1	0	0	0	0	0	2	5	1	85	1
1	1199903	77	1	2010	1	2	1	0	0	0	1	0	1	5	1	93	1
1	1199918	68	1	2010	0	2	1	0	0	0	0	0	2	5	1	95	1
1	1199991	71	2	2010	0	3	2	0	1	0	0	1	3	5	0	41	0
1	1200089	85	3	2011	1	3	1	0	0	0	0	0	2	5	1	17	0
1	1200111	66	1	2010	1	3	1	0	0	0	0	0	2	5	1	96	1
1	1200171	76	1	2011	0	2	1	0	0	0	0	0	2	5	1	88	1
1	1200209	75	1	2011	1	2	1	0	0	0	0	0	2	5	1	31	0
1	1200256	74	3	2011	0	2	1	0	0	0	1	0	3	5	1	91	1
1	1200468	67	1	2011	1	3	2	0	0	1	0	0	3	5	1	94	1
1	1200968	77	3	2011	1	3	1	0	0	0	0	0	2	5	0	66	0
1	1201018	69	1	2013	0	2	1	0	0	0	0	0	2	5	0	10	0
1	1201140	77	1	2011	0	3	2	0	0	0	1	0	3	5	1	92	1
1	1201210	71	3	2011	1	2	1	0	0	0	1	0	2	5	1	30	0
1	1201234	77	3	2010	1	3	1	0	0	0	1	0	3	5	1	84	0
1	1201358	69	1	2011	1	3	3	0	0	2	0	0	3	4	1	92	1
1	1201533	74	1	2011	1	3	3	1	1	0	0	0	3	5	1	42	1
1	1201625	67	1	2010	1	2	1	0	0	0	1	0	3	5	1	98	1
1	1201710	74	1	2011	1	3	3	0	0	0	1	0	3	5	1	94	1
1	1201718	73	1	2011	1	3	1	0	0	0	1	0	2	5	1	87	1
1	1201723	70	2	2011	0	3	1	0	0	0	1	0	2	5	1	94	1
1	1201761	74	1	2011	1	3	1	0	0	0	0	0	2	5	1	91	1
1	1201801	85	2	2011	1	3	1	0	0	0	0	0	3	5	0	64	0
1	1201815	76	1	2011	0	2	1	0	0	0	1	0	2	5	1	91	1
1	1201906	69	2	2011	1	2	1	0	0	0	1	0	2	5	1	91	1
1	1202083	66	1	2011	1	3	1	0	0	0	1	0	3	5	1	93	1
1	1202134	67	1	2011	0	3	1	0	0	0	0	0	2	5	1	88	1
1	1202145	69	1	2011	1	3	1	0	0	0	1	0	2	5	1	93	1
1	1202422	72	2	2011	1	2	1	0	0	0	1	0	2	5	1	89	1
1	1202423	78	1	2011	0	3	1	0	0	1	0	0	2	5	0	82	0
1	1202480	79	1	2011	1	2	1	0	0	0	0	0	2	5	1	94	1
1	1202608	67	1	2011	0	3	1	0	0	0	0	0	3	5	1	90	1
1	1202675	65	1	2011	1	3	4	1	0	2	1	0	2	3	1	95	1
1	1202727	77	1	2011	1	3	2	0	0	0	1	0	2	5	1	88	1
1	1202766	71	1	2011	0	3	3	0	0	2	0	0	2	4	1	91	1
1	1202792	85	1	2011	0	3	2	0	0	0	0	0	3	5	1	42	0
1	1202868	74	1	2011	0	2	1	0	0	0	1	0	3	5	1	91	1
1	1202880	68	1	2011	1	3	2	0	0	0	1	0	2	5	1	93	1
1	1203022	65	3	2010	1	3	1	0	0	0	1	0	2	5	1	70	0
1	1203336	74	1	2011	1	3	1	0	0	0	1	0	2	5	1	92	1
1	1203347	76	2	2011	0	2	2	0	0	0	1	0	2	5	1	90	1
1	1203766	67	1	2011	1	2	2	0	0	0	0	0	2	5	1	91	1
1	1203770	71	3	2011	0	3	1	0	0	0	1	0	2	5	1	91	1
1	1203818	67	1	2011	1	2	1	0	0	1	1	0	2	5	1	90	1
1	1203822	65	2	2011	0	2	1	0	0	0	0	0	2	5	1	91	1
1	1203870	75	1	2011	1	3	2	0	0	2	0	0	2	2	1	83	1
1	1203964	77	1	2011	1	2	2	0	0	1	0	0	2	1	1	43	0
1	1204132	66	1	2011	1	3	3	0	0	2	0	0	2	2	1	95	1
1	1204140	71	3	2011	1	2	2	0	0	0	0	0	1	5	1	95	1
1	1204159	79	3	2011	1	3	2	0	0	0	1	0	2	5	1	90	1
1	1204214	83	1	2010	0	3	2	0	1	0	1	0	3	5	0	25	0
1	1204327	78	1	2011	1	2	1	0	0	0	0	0	3	5	1	90	1
1	1204399	68	1	2011	1	2	2	0	0	0	1	0	2	5	1	91	1
1	1204599	67	1	2011	0	3	2	0	0	2	0	0	2	2	1	90	1
1	1204615	75	1	2011	0	2	1	0	0	0	1	0	2	5	1	90	1
1	1204620	72	1	2014	1	3	2	0	0	0	1	0	2	5	1	55	1
1	1204631	66	1	2011	0	3	1	0	0	0	1	0	2	5	1	86	1
1	1204771	81	1	2011	1	3	1	0	0	0	1	0	2	5	1	82	0
1	1204806	72	1	2011	0	3	1	1	0	0	1	0	3	5	1	89	1
1	1204915	66	3	2011	0	3	1	0	0	0	1	0	1	5	1	90	1
1	1204999	65	1	2010	1	3	3	0	0	2	0	0	2	2	1	95	1
1	1205178	65	1	2011	0	3	1	0	0	0	1	0	2	5	1	64	0
1	1205280	74	1	2011	1	3	1	0	0	0	1	0	2	5	1	93	1
1	1205383	76	1	2011	1	3	4	1	0	0	0	0	3	5	1	95	1
1	1205774	65	3	2011	1	3	3	0	0	2	0	0	2	4	1	91	1
1	1205814	71	1	2011	0	3	3	0	0	2	0	0	2	5	1	80	1
1	1205842	67	1	2011	1	3	1	0	0	0	1	0	2	5	1	91	1
1	1205855	69	1	2011	0	2	3	0	0	2	0	0	3	1	1	69	1
1	1206048	71	1	2011	1	3	2	0	0	2	0	0	2	2	1	92	1
1	1206212	71	1	2011	1	3	1	0	0	0	1	0	2	5	1	84	1
1	1206231	74	1	2011	0	2	1	0	0	0	0	0	2	5	1	93	1
1	1206386	73	1	2011	0	3	2	0	0	0	0	0	2	5	1	92	1
1	1206396	65	1	2011	1	3	2	0	0	0	1	0	2	5	1	90	1
1	1206530	68	3	2011	1	3	2	0	0	0	1	0	2	5	1	95	1
1	1206542	65	3	2011	0	3	2	0	0	2	0	0	3	2	1	95	1
1	1206670	74	3	2011	1	3	1	0	0	0	1	0	3	5	1	92	1
1	1206774	65	3	2011	1	2	1	0	0	0	1	0	2	5	1	93	1
1	1206820	73	3	2011	1	2	1	0	0	0	1	0	2	5	1	90	1
1	1207033	72	1	2012	1	3	3	1	0	2	0	0	2	4	1	44	1
1	1207204	72	1	2011	0	3	2	0	0	0	1	0	2	5	1	91	1
1	1207214	66	1	2011	1	3	3	0	0	0	0	0	2	5	1	89	1
1	1207611	72	3	2010	1	3	2	0	0	0	0	0	2	5	1	101	1
1	1207628	77	1	2011	1	3	2	0	0	0	1	0	2	5	1	89	1
1	1208156	76	3	2011	1	3	2	0	0	0	1	0	3	5	0	87	0
1	1208218	84	1	2014	1	1	1	0	0	1	0	0	3	5	1	58	1
1	1208378	66	2	2011	0	3	3	0	0	2	0	0	3	2	1	84	1
1	1208419	72	1	2011	0	3	1	0	0	0	0	0	2	5	1	93	1
1	1208440	68	2	2011	0	3	1	0	0	0	1	0	3	5	1	16	0
1	1208740	71	2	2011	1	3	1	0	0	0	1	0	2	5	1	92	1
1	1208757	73	2	2011	1	2	1	0	0	0	1	0	2	5	1	90	1
1	1208843	69	1	2011	1	3	1	0	0	0	1	0	3	5	1	89	1
1	1208888	68	1	2011	1	3	4	1	1	0	0	1	3	5	0	21	0
1	1208999	74	1	2011	1	2	2	0	0	0	0	0	2	5	1	94	1
1	1209001	70	2	2010	0	3	1	0	0	0	1	0	3	5	1	98	1
1	1209107	78	3	2010	0	2	1	0	0	0	1	0	2	5	1	73	0
1	1209219	75	3	2011	1	3	2	0	0	2	0	0	2	2	1	86	1
1	1209355	85	2	2011	0	3	1	0	0	0	1	0	2	5	1	87	1
1	1209390	73	1	2011	1	2	2	0	0	0	0	0	1	5	1	44	0
1	1209530	69	3	2011	1	3	1	0	0	0	0	0	2	5	1	9	0
1	1209586	70	1	2011	1	3	2	0	0	2	0	0	2	2	1	91	1
1	1209588	71	1	2011	1	2	1	0	0	0	1	0	1	5	1	88	1
1	1209620	76	3	2011	1	3	3	0	0	2	0	0	2	4	1	93	1
1	1209657	68	1	2011	1	2	1	0	0	0	0	0	2	5	1	95	1
1	1209672	65	1	2011	0	2	1	1	1	0	0	0	3	5	0	42	0
1	1209750	89	3	2011	0	2	1	0	0	0	0	0	1	5	1	89	1
1	1209909	77	1	2011	1	3	1	0	0	0	1	0	2	5	1	59	0
1	1209956	81	2	2011	0	3	2	0	0	0	0	0	3	5	1	74	0
1	1210003	70	1	2011	1	3	2	0	0	0	1	0	3	5	1	95	1
1	1210035	76	2	2011	0	3	1	1	0	0	0	0	3	5	1	90	1
1	1210161	74	1	2011	1	3	3	0	0	2	0	0	2	4	1	87	1
1	1210341	70	1	2011	1	2	1	0	0	0	1	0	2	5	1	86	1
1	1210570	82	1	2010	1	3	1	0	0	0	0	0	2	5	1	57	0
1	1210642	67	1	2010	1	3	3	0	0	0	1	0	3	5	1	96	1
1	1210644	72	1	2010	1	2	1	0	0	0	0	0	2	5	1	106	1
1	1210660	65	1	2010	0	2	1	0	0	0	0	0	2	5	1	102	1
1	1210691	79	1	2010	0	2	1	0	0	0	0	0	3	5	1	63	0
1	1211047	70	3	2011	1	3	2	0	0	2	0	0	2	2	1	89	1
1	1211185	69	1	2010	1	2	1	0	0	0	1	0	2	5	1	96	1
1	1211313	72	3	2010	1	3	1	0	0	0	1	0	3	5	1	105	1
1	1211318	83	3	2010	1	3	1	0	0	0	1	0	2	5	1	105	1
1	1211328	70	1	2010	1	2	1	0	0	0	0	0	2	5	1	98	1
1	1211406	74	1	2010	0	2	1	0	0	0	0	0	2	5	1	104	0
1	1211458	74	1	2011	0	2	1	0	0	0	0	0	2	5	1	95	1
1	1211479	79	3	2010	0	2	1	0	0	0	1	0	2	5	1	101	1
1	1211529	69	3	2010	1	3	1	0	0	0	1	0	2	5	1	107	1
1	1211578	79	3	2010	1	3	2	0	0	0	1	0	3	5	1	57	0
1	1211610	65	3	2010	1	2	1	0	0	0	0	0	2	5	1	101	1
1	1211677	68	1	2010	1	3	1	0	0	0	1	0	3	5	1	101	1
1	1211762	76	1	2010	1	3	2	0	0	2	0	0	2	2	1	78	1
1	1211785	77	1	2010	1	3	1	0	0	0	1	0	2	5	1	103	1
1	1211902	76	1	2011	0	3	2	0	0	0	0	0	1	5	1	33	0
1	1211967	77	1	2012	1	2	1	0	0	0	0	0	2	5	1	75	0
1	1212259	84	1	2010	1	3	1	0	0	0	0	0	3	5	1	105	1
1	1212267	68	1	2010	0	3	1	0	0	0	0	0	3	5	1	99	1
1	1212282	67	1	2010	0	2	1	0	0	0	0	0	2	5	1	98	1
1	1212321	78	1	2010	1	2	1	0	0	0	0	0	3	5	1	15	0
1	1212332	73	2	2010	1	2	1	0	0	0	0	0	2	5	1	89	1
1	1212367	75	1	2010	1	2	1	0	0	0	1	0	2	5	1	103	1
1	1212495	75	2	2010	1	3	2	0	0	0	1	0	3	5	0	101	0
1	1212502	69	1	2010	1	3	2	0	0	0	1	0	1	5	1	99	1
1	1212707	74	1	2010	0	2	2	0	0	0	1	0	1	5	1	96	1
1	1212992	67	2	2010	1	3	1	0	0	0	1	0	2	5	1	57	0
1	1213044	81	1	2011	1	3	1	0	0	0	1	0	2	5	1	88	1
1	1213071	70	1	2011	1	2	1	0	0	0	0	0	2	5	1	95	1
1	1213112	70	1	2011	1	2	1	0	0	0	1	0	2	5	1	91	1
1	1213113	79	1	2011	1	3	1	0	0	0	0	0	3	5	1	83	1
1	1213141	66	3	2011	1	3	1	0	0	0	1	0	2	5	1	91	1
1	1213240	72	1	2010	0	3	1	0	1	0	0	0	3	5	1	74	0
1	1213281	75	1	2010	1	3	1	0	0	0	0	0	2	5	1	105	1
1	1213283	68	3	2011	1	3	2	0	0	2	0	0	2	1	1	92	1
1	1213895	65	1	2011	1	2	1	0	0	0	0	0	2	5	1	52	0
1	1214304	77	1	2011	1	3	1	0	0	0	1	0	2	5	1	89	1
1	1214471	72	3	2010	1	2	1	0	0	0	0	0	2	5	1	98	1
1	1214473	69	1	2011	0	2	2	0	0	0	0	0	2	5	1	84	1
1	1214688	77	3	2011	1	3	1	0	0	0	0	0	3	5	1	88	1
1	1215051	65	1	2011	0	3	3	0	0	2	0	0	2	3	1	89	1
1	1215278	67	1	2011	1	2	2	0	0	2	0	0	1	1	1	87	1
1	1215381	66	3	2011	1	3	2	0	0	2	0	0	1	2	1	88	1
1	1215450	76	3	2011	1	1	1	0	0	0	0	0	3	5	1	37	1
1	1215554	78	1	2010	0	3	1	0	0	0	0	0	2	5	1	82	0
1	1215655	67	2	2010	1	3	2	0	0	1	0	0	3	5	0	78	0
1	1215709	74	1	2011	1	2	1	0	0	0	0	0	2	5	1	90	1
1	1216183	72	1	2011	0	3	1	0	0	0	0	0	3	5	1	86	1
1	1216621	85	2	2010	0	3	2	0	0	0	1	0	3	5	1	104	1
1	1216695	68	1	2010	1	2	2	0	0	0	0	0	2	5	1	101	1
1	1216977	67	1	2011	1	2	2	0	0	0	1	0	2	5	1	48	0
1	1217002	69	3	2011	1	3	1	0	0	0	1	0	2	5	1	85	1
1	1217260	71	1	2011	1	3	2	0	0	0	1	0	1	5	1	93	1
1	1217461	68	1	2011	0	3	3	0	0	2	0	0	3	5	1	88	1
1	1217513	73	1	2010	1	2	1	0	0	0	1	0	2	5	1	47	0
1	1217564	70	1	2013	0	3	2	0	0	2	0	0	3	4	1	60	1
1	1217600	73	1	2010	1	2	1	0	0	0	0	0	2	5	1	105	1
1	1217632	86	2	2010	0	3	2	0	0	0	0	0	3	5	1	104	1
1	1217649	67	1	2011	1	3	1	0	1	0	1	0	3	5	1	87	1
1	1217787	70	3	2011	1	3	2	0	0	2	0	0	2	2	1	90	1
1	1218013	70	1	2010	0	2	1	0	0	0	1	0	2	5	1	99	1
1	1218020	85	1	2010	0	3	2	0	0	0	0	0	3	5	1	88	0
1	1218039	67	1	2010	0	2	1	0	0	0	1	0	2	5	1	101	1
1	1218108	80	1	2011	1	3	2	0	0	0	1	0	1	5	1	88	1
1	1218114	80	3	2011	0	3	2	0	1	0	1	0	3	5	1	85	0
1	1218226	71	3	2011	1	3	2	0	0	2	0	0	2	2	1	86	1
1	1218439	75	1	2011	0	2	1	0	0	0	0	0	2	5	1	88	0
1	1218486	75	1	2011	0	2	1	0	0	0	1	0	2	5	1	89	1
1	1218723	68	2	2011	0	2	1	0	0	0	1	0	2	5	1	81	0
1	1219168	71	1	2014	1	2	1	0	0	0	1	0	2	5	1	49	1
1	1219175	73	1	2010	1	3	2	0	0	0	1	0	2	5	1	99	1
1	1219344	66	3	2011	1	3	2	0	0	0	1	0	1	5	1	93	1
1	1219360	67	3	2011	1	2	1	0	0	0	1	0	2	5	1	86	1
1	1219381	73	1	2011	0	2	2	0	0	0	1	0	3	5	1	86	1
1	1219477	73	2	2011	0	2	2	0	0	0	1	0	1	5	1	82	1
1	1219490	67	1	2011	1	2	1	0	0	0	0	0	1	5	1	91	1
1	1219701	65	2	2011	1	2	1	0	0	0	0	0	2	5	1	87	1
1	1219732	66	1	2011	0	3	1	0	0	0	1	0	2	5	1	89	1
1	1219751	73	1	2011	0	2	1	0	0	0	0	0	2	5	1	88	1
1	1219991	82	1	2011	1	2	1	0	0	0	1	0	3	5	1	61	0
1	1219994	67	2	2011	1	2	1	0	0	0	0	0	2	5	1	94	1
1	1219998	83	1	2011	0	2	1	0	0	0	0	0	2	5	1	85	1
1	1220002	77	1	2011	1	2	1	0	0	0	0	0	2	5	1	88	1
1	1220028	67	2	2010	0	3	2	0	0	0	0	0	3	5	1	94	1
1	1220045	78	1	2010	0	2	1	0	0	0	0	0	1	5	0	94	0
1	1220158	69	1	2011	1	2	1	0	0	0	0	0	1	5	1	91	1
1	1220199	67	1	2011	1	2	1	0	0	0	0	0	2	5	1	89	1
1	1220443	67	1	2011	0	3	1	0	0	0	0	0	3	5	1	87	1
1	1220536	65	3	2011	1	2	2	0	0	0	1	0	3	5	1	86	1
1	1220666	68	2	2010	0	3	2	0	0	0	0	0	2	5	0	16	0
1	1220679	67	2	2011	1	3	1	0	1	0	1	0	3	5	0	27	0
1	1220685	66	1	2011	1	2	1	0	0	0	1	0	2	5	1	88	1
1	1220701	69	1	2011	0	2	1	0	0	0	0	0	2	5	1	86	1
1	1220710	66	1	2011	1	2	1	0	0	0	0	0	2	5	1	93	1
1	1220711	65	1	2011	1	2	1	0	0	0	0	0	2	5	1	90	1
1	1220915	74	3	2011	1	3	1	0	0	0	0	0	2	5	1	75	1
1	1220945	81	1	2011	1	3	4	1	1	0	1	0	3	5	0	9	0
1	1221014	75	3	2011	0	3	1	0	0	0	1	0	2	5	1	86	1
1	1221053	74	1	2011	1	3	2	0	0	0	1	0	2	5	1	85	1
1	1221059	69	1	2011	0	3	1	0	0	0	0	0	2	5	1	79	1
1	1221376	77	1	2011	1	3	2	0	0	2	0	0	2	2	1	80	0
1	1221543	67	1	2011	1	2	2	0	0	2	0	0	2	1	1	91	1
1	1221554	67	1	2011	1	3	2	0	0	2	0	0	2	2	1	89	1
1	1221604	74	1	2010	1	3	2	0	0	0	1	0	2	5	1	105	1
1	1221633	73	1	2014	1	2	1	0	0	0	1	0	2	5	1	57	1
1	1221650	73	1	2011	1	3	1	0	0	0	1	0	3	5	1	87	1
1	1221714	69	1	2011	1	3	1	0	0	0	0	0	2	5	1	91	1
1	1221745	71	2	2011	0	2	1	0	0	0	0	0	2	5	1	50	0
1	1221757	65	3	2011	1	3	3	0	0	0	1	0	3	5	1	89	1
1	1221790	71	3	2011	1	3	4	1	0	0	1	0	3	5	1	47	1
1	1221799	69	1	2011	1	3	1	0	0	0	1	0	2	5	1	93	1
1	1222120	67	1	2011	0	3	1	0	0	0	1	0	2	5	1	86	1
1	1222445	67	1	2011	0	3	1	0	0	1	0	0	2	5	1	86	1
1	1222700	84	3	2011	1	3	2	0	0	0	1	0	3	5	1	84	1
1	1222791	67	1	2011	1	3	1	0	0	0	0	0	2	5	1	86	1
1	1222882	68	1	2011	1	2	2	0	0	0	0	0	1	5	1	83	1
1	1223316	67	1	2011	1	2	1	0	0	0	1	0	2	5	1	84	1
1	1223331	72	1	2013	1	3	2	0	0	0	1	0	3	5	1	69	1
1	1223511	81	2	2011	1	3	1	0	0	0	1	0	2	5	1	85	1
1	1224025	65	1	2011	1	3	1	0	0	0	1	0	1	5	1	86	1
1	1224483	70	3	2011	0	2	1	0	0	0	0	0	2	5	1	92	1
1	1224501	68	1	2011	1	3	2	0	0	0	1	0	2	5	1	89	1
1	1224539	79	1	2011	1	3	1	0	0	0	1	0	2	5	1	85	1
1	1224545	73	1	2010	1	3	2	0	0	2	0	0	2	4	1	64	0
1	1225034	79	1	2011	0	4	1	0	0	0	0	0	3	5	0	71	0
1	1225090	71	1	2011	0	3	2	0	0	2	0	0	3	2	1	86	1
1	1225197	70	1	2011	1	3	2	0	0	2	0	0	3	4	1	86	1
1	1225217	71	1	2011	1	3	4	0	0	2	0	0	2	3	1	84	1
1	1225293	69	1	2011	1	2	1	0	0	0	0	0	2	5	1	90	1
1	1225499	86	1	2011	1	3	1	0	0	1	0	0	3	5	1	8	0
1	1225687	83	1	2011	1	3	1	0	0	1	0	0	2	5	1	68	0
1	1225696	72	1	2010	1	2	1	0	0	0	0	0	2	5	1	97	1
1	1225840	67	3	2011	1	3	1	0	0	0	1	0	3	5	1	87	1
1	1225853	77	3	2011	1	3	1	0	0	0	1	0	3	5	1	6	1
1	1226115	66	1	2011	1	3	2	0	0	2	0	0	1	2	1	88	1
1	1226511	72	1	2011	1	3	4	0	0	2	1	0	3	4	1	86	1
1	1226756	78	1	2011	1	3	1	0	1	0	0	0	2	5	0	22	0
1	1226764	68	1	2011	0	2	2	0	0	1	0	0	1	1	1	85	1
1	1226804	76	1	2011	1	3	1	0	1	0	0	0	3	5	0	11	0
1	1226841	81	1	2013	0	3	1	0	0	1	0	0	2	5	1	46	0
1	1227038	86	1	2011	1	3	2	0	1	0	0	0	3	5	1	58	0
1	1227045	65	1	2011	0	3	3	0	0	2	0	0	2	3	1	77	1
1	1227482	67	1	2011	1	3	3	0	0	2	0	0	2	2	1	84	1
1	1227586	65	1	2011	0	3	2	0	0	2	0	0	3	2	1	85	1
1	1227626	70	3	2010	0	2	2	0	0	0	1	0	2	5	1	99	1
1	1227692	68	1	2011	1	3	1	0	0	0	1	0	3	5	1	84	1
1	1227889	78	1	2011	0	2	1	0	0	0	0	0	2	5	1	88	1
1	1227941	82	1	2011	0	3	1	0	0	1	1	0	1	5	1	84	1
1	1228031	69	1	2011	1	2	2	0	0	0	0	0	1	5	1	90	1
1	1228096	66	1	2011	1	2	1	0	0	0	0	0	1	5	1	44	0
1	1228466	68	1	2011	0	3	3	0	0	2	0	0	1	2	1	87	1
1	1228472	69	1	2011	1	3	2	0	0	2	0	0	2	2	1	87	1
1	1228641	67	2	2012	0	3	1	0	0	0	1	0	2	5	1	83	1
1	1228814	73	1	2011	1	3	2	1	0	0	0	1	3	5	1	84	1
1	1228898	71	1	2011	1	3	1	0	0	0	1	0	2	5	1	84	1
1	1228981	69	1	2010	0	3	1	0	0	0	1	0	2	5	1	68	0
1	1229517	86	1	2011	1	3	1	1	1	0	0	0	3	5	0	52	0
1	1229655	73	2	2011	1	2	1	0	0	0	0	0	2	5	1	89	1
1	1229908	72	1	2011	0	3	2	0	0	0	0	0	3	5	1	84	1
1	1230160	68	1	2011	0	2	1	0	0	0	1	0	2	5	1	84	1
1	1230173	68	1	2011	1	2	2	0	0	0	1	0	2	5	1	90	1
1	1230206	67	3	2011	0	2	2	0	0	0	0	0	3	5	1	22	0
1	1230496	65	1	2012	1	3	2	0	0	2	0	0	3	2	1	83	1
1	1230521	70	1	2011	1	2	2	0	0	0	0	0	2	5	1	80	1
1	1230918	74	3	2011	1	3	2	0	0	0	0	0	2	5	1	93	1
1	1230963	71	1	2012	0	3	3	1	0	2	1	0	2	2	1	83	1
1	1231029	69	3	2010	1	3	2	0	0	2	0	0	2	2	1	96	1
1	1231103	87	2	2012	0	3	2	0	0	1	0	0	3	5	1	82	1
1	1231224	65	1	2012	1	3	2	0	0	2	0	0	2	2	1	81	0
1	1231317	81	1	2011	1	2	1	0	0	1	0	0	2	5	1	87	1
1	1231376	68	3	2011	1	3	2	0	0	0	1	0	2	5	1	85	1
1	1231838	73	1	2011	0	3	3	0	0	2	0	0	2	3	1	50	0
1	1231846	78	1	2011	1	3	1	0	0	0	1	0	3	5	1	83	1
1	1231929	81	1	2011	1	2	1	0	0	0	0	0	2	5	1	94	1
1	1231970	65	3	2010	0	2	1	0	0	0	1	0	2	5	1	100	1
1	1231972	78	3	2010	0	2	2	0	0	0	1	0	2	5	1	94	1
1	1232384	75	3	2011	1	3	1	0	0	0	1	0	2	5	1	90	1
1	1232715	88	2	2012	0	3	1	0	0	1	0	0	3	5	1	54	0
1	1233020	83	1	2010	0	3	1	0	0	0	1	0	3	5	1	103	1
1	1233030	70	1	2010	0	3	2	0	0	0	0	0	3	5	1	103	1
1	1233032	85	3	2010	1	3	1	0	1	0	0	0	3	5	0	44	0
1	1233044	71	1	2010	0	2	2	0	0	0	0	0	1	5	1	103	1
1	1233301	71	1	2012	1	3	2	1	1	0	0	0	3	5	0	14	0
1	1233363	65	1	2012	1	3	2	0	0	2	0	0	2	2	1	82	1
1	1233416	75	2	2011	1	3	1	0	0	0	1	0	3	5	1	81	0
1	1233735	69	1	2011	0	3	1	0	0	0	0	0	2	5	1	5	0
1	1233821	79	1	2011	1	2	2	0	0	0	0	0	2	5	1	85	1
1	1233826	75	1	2011	1	2	1	0	0	0	0	0	3	5	1	85	1
1	1233843	69	1	2012	1	2	2	0	0	0	0	0	2	5	1	83	1
1	1234363	68	1	2011	1	3	2	0	0	2	0	0	2	4	1	85	1
1	1234903	67	3	2012	1	2	1	0	0	1	1	0	3	5	1	83	1
1	1235055	69	1	2011	0	2	2	0	0	0	1	0	2	5	1	84	1
1	1235247	73	1	2011	0	3	1	0	0	0	1	0	2	5	1	87	1
1	1235403	65	1	2011	0	3	1	0	0	0	1	0	2	5	1	80	1
1	1235419	68	1	2010	1	3	1	0	0	0	1	0	2	5	1	98	1
1	1235492	66	1	2012	1	2	1	0	0	0	0	0	2	5	1	77	1
1	1235639	82	1	2012	0	3	2	0	0	0	0	0	3	5	1	1	0
1	1235739	75	1	2011	1	2	1	0	0	0	0	0	3	5	1	85	1
1	1235874	72	2	2012	1	2	1	0	0	1	0	0	2	5	1	81	1
1	1236136	67	2	2012	1	2	1	0	0	0	1	0	3	5	1	81	1
1	1236292	71	1	2011	1	3	2	0	0	0	1	0	1	5	1	85	1
1	1236368	75	1	2012	1	2	1	0	0	0	0	0	2	5	1	82	1
1	1236501	65	1	2012	1	2	2	0	0	0	1	0	1	5	1	82	1
1	1236622	68	1	2011	1	3	1	0	0	0	1	0	2	5	0	72	0
1	1236679	69	1	2010	1	2	1	0	0	0	1	0	2	5	1	100	1
1	1236825	68	1	2012	0	2	1	0	0	0	1	0	3	5	1	73	1
1	1236915	66	1	2012	0	3	2	0	0	2	0	0	2	2	1	78	1
1	1237077	65	1	2012	0	2	1	0	0	0	0	0	2	5	1	82	1
1	1237083	69	3	2012	0	2	1	0	0	0	1	0	2	5	1	81	1
1	1237294	82	1	2012	1	2	1	0	0	0	0	0	2	5	1	43	0
1	1237326	65	3	2011	1	3	1	0	0	0	1	0	3	5	1	36	1
1	1237379	66	1	2012	1	2	2	0	0	2	0	0	2	1	1	82	1
1	1237515	67	1	2011	1	2	1	0	0	0	0	0	2	5	1	85	1
1	1237628	85	1	2011	1	3	2	0	0	0	1	0	2	5	0	78	0
1	1237797	67	1	2012	1	2	2	0	0	0	0	0	2	5	1	83	1
1	1237803	71	3	2012	1	2	1	0	0	0	1	0	3	5	1	47	0
1	1238004	65	1	2012	1	3	2	0	0	0	1	0	2	5	1	74	1
1	1238084	65	1	2011	1	3	2	0	0	2	0	0	1	4	1	90	1
1	1238182	71	1	2014	1	2	2	0	0	2	0	0	2	2	1	57	1
1	1238277	72	1	2011	0	3	2	0	1	0	0	0	3	5	0	2	0
1	1238337	74	1	2012	0	3	1	0	0	0	1	0	2	5	1	80	1
1	1238490	70	1	2012	1	3	2	0	0	2	0	0	2	3	1	83	1
1	1238752	72	1	2012	1	2	1	0	0	0	0	0	2	5	1	80	1
1	1238853	66	1	2012	0	2	2	0	0	0	0	0	2	5	1	81	1
1	1238909	71	1	2012	0	3	1	0	0	0	1	0	2	5	1	55	1
1	1238943	66	1	2012	0	3	1	0	0	0	1	0	3	5	1	78	1
1	1239217	65	1	2012	1	2	1	0	0	0	0	0	2	5	1	82	1
1	1239235	71	1	2012	0	3	2	0	0	0	1	0	2	5	1	82	1
1	1239500	73	1	2010	0	3	2	0	1	0	0	0	3	5	0	66	0
1	1239578	82	2	2012	0	2	1	0	0	0	0	0	3	5	1	82	1
1	1239608	69	1	2012	1	2	1	0	0	0	1	0	3	5	1	81	1
1	1239698	66	2	2012	1	3	1	0	0	0	1	0	2	5	1	82	1
1	1239740	68	1	2012	1	2	1	0	0	0	1	0	1	5	1	82	1
1	1240033	81	1	2011	1	2	2	0	0	0	0	0	3	5	1	84	1
1	1240041	70	2	2012	0	3	1	0	0	0	1	0	2	5	1	58	0
1	1240152	66	1	2012	0	3	1	0	0	0	1	0	2	5	1	57	0
1	1240436	66	1	2012	1	3	1	0	0	0	0	0	2	5	1	72	1
1	1240636	85	3	2011	1	3	1	0	0	1	1	0	3	5	0	5	0
1	1240673	81	1	2011	1	3	2	0	0	0	1	0	2	5	1	84	1
1	1240697	67	1	2012	0	2	2	0	0	0	0	0	1	5	1	76	1
1	1240795	68	1	2012	1	3	2	0	0	2	0	0	2	2	1	81	1
1	1241147	70	2	2012	0	3	2	0	0	2	0	0	2	2	1	80	1
1	1241263	67	1	2012	0	2	1	0	0	0	0	0	3	5	1	81	1
1	1241400	75	1	2012	1	3	1	0	0	1	1	0	1	5	1	82	1
1	1241643	80	3	2012	1	3	2	0	0	0	1	0	2	5	1	83	1
1	1241758	82	1	2012	1	3	1	0	0	0	0	0	1	5	1	77	1
1	1241812	75	1	2012	1	3	2	0	0	0	1	0	1	5	1	81	1
1	1241827	74	3	2012	0	3	2	0	0	2	0	0	3	2	1	27	0
1	1241932	72	1	2010	1	2	1	0	0	0	0	0	2	5	1	99	1
1	1241963	65	2	2012	0	3	1	0	0	0	1	0	3	5	1	13	0
1	1242053	66	1	2011	0	2	1	0	0	0	0	0	3	5	1	88	1
1	1242087	69	3	2012	0	3	2	0	0	0	0	0	3	5	1	26	1
1	1242091	74	1	2012	0	2	2	0	0	0	0	0	2	5	1	80	1
1	1242155	68	2	2011	0	2	2	0	0	0	0	0	1	5	1	92	1
1	1242171	65	1	2012	0	2	1	0	0	0	0	0	2	5	1	80	1
1	1242182	68	2	2012	1	3	1	0	0	0	0	0	2	5	1	80	1
1	1242237	66	2	2012	1	2	2	0	0	0	0	0	2	5	1	81	1
1	1242238	75	1	2012	0	3	1	0	0	0	1	0	2	5	1	81	1
1	1242283	75	1	2012	0	2	1	0	0	0	1	0	2	5	1	82	1
1	1242373	65	1	2010	0	2	1	0	0	0	1	0	2	5	1	79	0
1	1242401	68	3	2010	0	3	1	0	0	0	0	0	2	5	1	101	1
1	1242467	67	1	2012	1	3	2	0	0	2	0	0	2	2	1	81	1
1	1242470	67	1	2012	1	2	1	0	0	0	1	0	3	5	1	66	0
1	1242684	66	1	2011	1	3	2	0	0	2	0	0	2	2	1	85	1
1	1242991	70	1	2012	1	3	2	0	0	0	0	0	3	5	1	83	1
1	1243007	67	3	2012	1	2	1	0	0	0	1	0	2	5	1	82	1
1	1243008	68	1	2012	1	2	1	0	0	0	0	0	2	5	1	82	1
1	1243213	82	3	2012	1	3	3	0	0	0	1	0	3	5	1	30	0
1	1244078	81	1	2012	1	3	2	0	0	2	0	0	1	2	1	78	1
1	1244098	66	1	2012	1	3	2	0	0	0	1	0	2	5	1	82	1
1	1244604	69	1	2012	1	2	2	0	0	0	1	0	3	5	1	78	1
1	1244657	67	3	2012	1	3	2	0	0	2	0	0	3	3	1	6	0
1	1244670	74	3	2012	1	3	2	0	0	0	1	0	2	5	1	78	1
1	1244893	69	1	2012	0	3	2	0	0	0	1	0	3	5	1	80	1
1	1245042	76	1	2012	0	3	2	0	0	0	1	0	3	5	1	74	0
1	1245257	69	1	2012	1	3	2	0	0	2	0	0	2	4	1	82	1
1	1245337	67	2	2012	1	2	1	0	0	0	1	0	3	5	1	20	0
1	1245437	67	1	2012	0	2	1	0	0	0	0	0	2	5	1	79	1
1	1245521	69	1	2012	0	2	1	0	0	0	1	0	2	5	1	81	1
1	1246241	72	3	2012	1	2	1	0	0	0	1	0	2	5	1	11	0
1	1246440	67	1	2012	0	2	1	0	0	0	0	0	2	5	1	79	1
1	1246474	69	2	2012	0	2	1	0	0	0	0	0	3	5	1	79	1
1	1246575	65	2	2012	1	3	1	0	0	0	1	0	2	5	1	82	1
1	1246672	85	3	2012	0	3	1	0	0	0	0	0	3	5	0	73	0
1	1246875	70	3	2012	1	3	1	0	0	0	0	0	1	5	1	73	1
1	1246916	70	1	2012	1	3	1	0	0	0	1	0	3	5	1	82	1
1	1247295	73	1	2012	1	3	2	0	0	0	1	0	3	5	1	79	1
1	1247334	65	1	2011	1	2	2	0	0	2	0	0	2	1	1	84	1
1	1247820	71	1	2012	0	3	3	0	0	2	1	0	3	3	1	78	1
1	1248232	65	1	2012	1	2	1	0	0	0	1	0	2	5	1	78	1
1	1248323	83	1	2012	1	3	1	0	0	0	0	0	3	5	0	52	0
1	1248345	84	1	2012	1	3	1	0	0	0	0	0	2	5	1	66	0
1	1248392	81	3	2012	0	3	2	0	0	0	0	0	3	5	1	78	1
1	1248412	71	1	2011	0	3	1	0	0	0	1	0	3	5	1	80	1
1	1248462	68	3	2011	1	3	1	0	0	0	0	0	3	5	1	95	1
1	1248469	66	3	2011	0	2	1	0	0	0	1	0	2	5	1	87	1
1	1248472	66	2	2011	1	3	2	0	0	0	1	0	1	5	1	94	1
1	1248478	67	1	2012	0	3	1	0	0	0	1	0	1	5	1	78	1
1	1248720	71	1	2012	0	3	2	0	0	2	0	0	2	2	1	78	1
1	1248848	65	3	2012	1	3	3	1	0	0	1	0	3	5	1	81	1
1	1248949	70	1	2012	1	2	2	0	0	0	0	0	2	5	1	78	1
1	1248952	72	3	2011	0	3	1	0	0	0	1	0	2	5	1	94	1
1	1249107	72	1	2013	0	3	1	0	0	0	1	0	2	5	1	58	1
1	1249147	75	1	2012	1	2	1	0	0	0	1	0	2	5	1	76	1
1	1249525	65	1	2012	1	3	2	0	0	2	0	0	2	2	1	78	1
1	1249611	69	3	2012	1	3	3	0	0	2	0	0	3	2	1	78	1
1	1249618	75	1	2012	0	2	1	0	0	0	0	0	3	5	1	81	1
1	1249697	73	1	2012	1	3	2	0	0	0	1	0	3	5	1	83	1
1	1249797	68	1	2012	1	3	2	0	0	2	0	0	3	2	1	78	1
1	1250033	78	1	2012	1	3	1	0	0	0	1	0	3	5	1	79	1
1	1250093	65	1	2012	0	3	3	0	0	2	0	0	3	4	1	71	1
1	1250111	72	3	2012	1	2	2	0	0	2	0	0	2	1	1	79	1
1	1250358	76	1	2012	1	2	1	0	0	0	0	0	3	5	1	77	1
1	1250678	81	3	2014	1	3	1	0	1	0	0	0	3	5	0	11	0
1	1251152	65	1	2012	1	2	1	0	0	0	1	0	2	5	1	80	1
1	1251185	67	1	2011	1	3	2	0	0	0	1	0	2	5	1	59	0
1	1251210	68	1	2012	1	3	3	0	0	2	0	0	2	3	1	70	1
1	1251345	68	3	2012	1	3	1	0	0	0	0	0	3	5	1	79	1
1	1251421	78	1	2011	1	3	2	0	0	0	1	0	2	5	1	85	1
1	1251674	77	3	2011	1	3	1	0	0	0	0	0	1	5	1	72	0
1	1251675	77	2	2011	0	2	1	0	0	0	0	0	1	5	1	82	0
1	1251893	65	1	2013	1	3	2	0	0	0	1	0	1	5	1	65	1
1	1251912	69	1	2012	1	3	2	0	0	2	0	0	2	2	1	80	1
1	1251983	85	3	2011	1	3	1	0	0	0	0	0	3	5	1	68	0
1	1251994	67	3	2011	1	3	1	0	0	0	1	0	2	5	1	89	1
1	1252052	69	1	2012	1	3	4	0	0	2	0	0	3	3	1	80	1
1	1252101	78	3	2011	1	3	2	0	0	0	1	0	2	5	1	91	1
1	1252112	67	1	2011	1	3	2	0	0	0	1	0	2	5	1	90	1
1	1252257	66	1	2011	1	3	1	0	0	0	1	0	2	5	1	93	1
1	1252261	75	3	2011	1	3	1	0	0	0	1	0	1	5	1	87	1
1	1252262	72	3	2011	0	3	1	0	0	0	1	0	2	5	1	91	1
1	1252317	68	3	2012	1	3	1	0	0	0	1	0	2	5	1	59	0
1	1252330	75	3	2011	0	2	1	0	0	0	1	0	3	5	1	88	1
1	1252348	68	3	2012	0	2	1	0	0	0	0	0	2	5	1	77	1
1	1252470	67	1	2010	1	3	1	1	0	0	1	0	3	5	1	101	1
1	1252511	75	1	2012	0	3	1	0	0	0	0	0	3	5	1	75	1
1	1252517	80	3	2010	0	3	1	0	0	0	1	0	2	5	1	105	1
1	1252519	66	3	2011	1	3	1	0	0	0	1	0	2	5	1	92	1
1	1252522	69	3	2011	0	3	1	0	0	0	1	0	2	5	1	92	1
1	1252634	72	1	2012	1	3	1	0	0	0	1	0	3	5	1	79	1
1	1252693	65	3	2011	0	3	1	0	0	0	1	0	2	5	1	84	1
1	1252877	67	1	2012	1	2	2	0	0	2	0	0	2	1	1	76	1
1	1252923	68	1	2012	1	3	1	0	0	0	0	0	2	5	1	68	0
1	1252938	72	1	2012	1	2	1	0	0	0	1	0	3	5	1	82	1
1	1253005	68	1	2011	1	2	1	0	0	0	0	0	1	5	1	75	0
1	1253056	70	1	2012	0	2	1	0	0	0	1	0	2	5	1	79	1
1	1253139	78	1	2012	0	2	1	0	0	0	0	0	2	5	1	80	1
1	1253257	89	1	2012	1	3	2	0	0	0	0	0	2	5	1	18	0
1	1253366	70	1	2011	0	2	2	0	0	0	0	0	2	5	1	85	1
1	1253371	71	1	2011	1	2	1	0	0	0	0	0	3	5	1	80	1
1	1253372	73	3	2011	1	3	1	0	0	1	0	0	2	5	1	18	1
1	1253410	75	1	2012	1	3	3	0	0	2	0	0	2	2	1	79	1
1	1253510	66	1	2011	0	2	1	0	0	0	0	0	2	5	1	95	1
1	1253560	71	3	2012	1	3	1	0	0	0	1	0	2	5	1	76	1
1	1253688	69	3	2011	0	3	1	0	0	0	0	0	1	5	1	86	1
1	1253818	70	3	2012	1	3	1	0	0	0	1	0	3	5	1	64	1
1	1253945	79	1	2012	1	2	2	0	0	0	0	0	1	5	1	76	1
1	1254103	88	1	2011	1	2	1	0	0	1	0	0	1	5	1	94	1
1	1254110	70	1	2011	1	2	1	0	0	0	0	0	2	5	1	79	1
1	1254342	68	1	2012	0	2	1	0	0	0	0	0	2	5	1	61	0
1	1254723	66	3	2011	1	2	1	0	0	0	0	0	1	5	1	94	1
1	1254756	71	2	2011	0	2	1	0	0	0	0	0	3	5	1	80	1
1	1254821	71	1	2012	0	3	3	0	0	2	0	0	2	3	1	77	1
1	1254856	65	2	2012	0	3	3	0	0	2	0	0	3	2	1	79	1
1	1255027	75	1	2012	0	2	1	0	0	0	0	0	2	5	1	79	1
1	1255081	68	1	2012	1	3	2	0	0	0	0	0	2	5	1	80	1
1	1255165	68	1	2012	1	3	2	0	0	2	0	0	2	2	1	78	1
1	1255181	71	1	2012	1	3	2	0	0	0	1	0	2	5	1	80	1
1	1255273	68	1	2012	0	3	1	0	0	0	1	0	2	5	1	72	1
1	1255289	73	1	2012	0	2	2	0	0	0	0	0	2	5	1	77	1
1	1255305	71	1	2012	0	2	2	0	0	0	0	0	2	5	1	73	0
1	1255386	65	3	2012	1	2	1	0	0	0	0	0	2	5	1	57	0
1	1255450	84	1	2012	1	3	1	0	0	0	0	0	2	5	1	7	0
1	1255582	65	3	2012	1	3	4	0	0	0	1	0	3	5	1	77	1
1	1255725	79	1	2011	1	3	2	0	0	0	1	0	2	5	0	86	0
1	1255728	70	1	2011	1	2	2	0	0	0	1	0	1	5	1	87	1
1	1255736	69	1	2011	0	3	1	0	0	0	1	0	2	5	1	90	1
1	1255738	69	1	2011	1	2	2	0	0	0	1	0	3	5	1	91	1
1	1255742	72	1	2011	1	2	2	0	0	0	0	0	2	5	1	89	1
1	1255762	69	3	2011	0	2	1	0	0	0	0	0	3	5	1	86	1
1	1255768	72	1	2011	0	2	1	0	0	0	0	0	2	5	1	88	1
1	1255769	66	1	2011	0	3	1	0	0	0	0	0	2	5	1	9	1
1	1255801	79	2	2011	0	3	1	0	0	0	0	0	3	5	0	38	0
1	1255805	65	1	2011	0	2	1	0	0	0	0	0	3	5	1	88	1
1	1255819	69	1	2011	0	2	1	0	0	0	0	0	3	5	1	88	1
1	1255927	71	3	2011	1	3	1	0	0	0	0	0	2	5	1	84	1
1	1255993	68	1	2012	0	3	1	0	0	0	1	0	3	5	1	77	1
1	1256307	66	3	2012	0	3	2	0	0	0	0	0	2	5	1	76	1
1	1256413	67	1	2011	1	2	1	0	0	0	0	0	2	5	1	94	1
1	1256421	70	2	2011	1	2	1	0	0	0	0	0	2	5	1	54	0
1	1256448	70	1	2011	0	2	2	0	0	0	0	0	2	5	1	95	1
1	1256464	70	1	2011	0	2	2	0	0	0	0	0	2	5	1	93	1
1	1256535	72	2	2011	0	3	1	0	0	0	0	0	3	5	1	65	0
1	1256536	68	3	2011	0	2	1	0	0	0	0	0	1	5	1	88	1
1	1256572	65	2	2012	0	2	1	0	0	0	0	0	1	5	1	79	1
1	1256604	73	1	2012	0	2	1	0	0	0	0	0	2	5	1	82	1
1	1256668	69	3	2011	1	2	1	0	0	0	0	0	2	5	1	81	1
1	1256840	67	1	2012	1	2	2	0	0	0	0	0	2	5	1	81	1
1	1256976	67	1	2011	0	2	2	0	0	0	0	0	2	5	1	86	1
1	1256979	68	1	2011	0	2	1	0	0	0	0	0	2	5	1	88	1
1	1257136	86	1	2011	0	3	2	0	0	0	0	0	3	5	1	3	1
1	1257141	65	1	2011	0	2	1	0	0	1	0	0	2	5	1	85	1
1	1257147	70	1	2013	1	3	3	0	0	2	1	0	3	3	1	66	1
1	1257156	75	1	2011	0	2	1	0	0	0	0	0	2	5	1	88	1
1	1257260	74	3	2011	0	3	2	0	0	0	1	0	1	5	1	90	1
1	1257261	66	3	2011	0	2	1	0	0	0	0	0	2	5	1	83	1
1	1257308	74	3	2011	0	2	1	0	0	0	0	0	2	5	1	90	1
1	1257327	81	1	2011	0	2	2	0	0	0	0	0	3	5	1	82	0
1	1257410	66	3	2012	1	3	1	0	0	0	0	0	2	5	1	54	1
1	1257508	75	3	2011	0	2	1	0	0	0	0	0	3	5	1	70	0
1	1257515	66	1	2011	0	2	1	0	0	0	0	0	2	5	1	95	1
1	1257641	65	1	2012	1	3	2	0	0	2	0	0	2	2	1	74	1
1	1257763	65	3	2012	1	3	2	0	0	2	0	0	3	4	1	76	1
1	1257864	69	1	2012	0	3	3	0	0	2	1	0	3	4	0	76	0
1	1257991	72	1	2012	0	3	1	0	0	0	1	0	3	5	1	73	1
1	1258063	74	1	2012	1	3	2	0	0	2	0	0	3	2	1	79	1
1	1258107	65	1	2012	1	3	2	0	0	2	0	0	2	2	1	76	1
1	1258124	65	2	2012	0	3	1	0	0	0	1	0	3	5	1	69	0
1	1258313	66	1	2012	0	3	2	0	0	2	0	0	2	3	1	75	1
1	1258420	70	1	2012	1	3	2	0	0	2	0	0	2	3	1	71	1
1	1258664	67	1	2012	1	3	3	1	0	2	1	0	3	2	1	77	1
1	1258887	65	3	2012	1	2	1	0	0	0	1	0	2	5	1	77	1
1	1259040	67	1	2012	0	3	3	1	0	0	0	0	3	5	1	13	0
1	1259157	74	1	2012	0	2	1	0	0	0	0	0	2	5	1	73	1
1	1259417	67	1	2012	1	3	2	0	0	2	0	0	2	2	1	74	1
1	1259681	67	1	2012	1	3	1	0	0	0	1	0	2	5	1	77	1
1	1259682	68	1	2012	1	1	1	0	0	0	0	0	2	5	1	77	1
1	1259706	69	1	2012	0	3	2	0	0	2	0	0	3	3	1	76	1
1	1259797	66	1	2012	0	2	2	0	0	0	0	0	2	5	1	73	1
1	1259808	74	3	2012	1	3	1	0	0	0	0	0	3	5	1	74	1
1	1259947	67	3	2012	1	3	2	0	0	2	0	0	1	2	1	5	0
1	1260014	69	1	2012	1	2	1	0	0	0	1	0	2	5	1	74	1
1	1260319	84	1	2012	0	3	1	0	0	0	1	0	2	5	1	75	1
1	1260591	76	1	2012	0	2	1	0	0	0	0	0	3	5	1	79	1
1	1260826	81	1	2012	1	3	1	0	0	1	0	0	1	5	1	77	1
1	1260967	66	1	2012	0	2	1	0	0	0	0	0	1	5	1	75	1
1	1261034	65	1	2012	1	3	2	0	0	2	0	0	1	2	1	76	1
1	1261204	77	1	2012	1	2	1	0	0	0	0	0	2	5	1	75	1
1	1261265	65	1	2012	1	2	1	0	0	0	1	0	2	5	1	76	1
1	1261273	70	1	2012	1	3	3	0	0	2	0	0	2	2	1	79	1
1	1261399	75	1	2012	0	3	1	0	1	0	0	0	3	5	0	19	0
1	1261452	65	2	2012	1	3	2	0	0	2	0	0	3	3	1	75	1
1	1261458	70	2	2012	0	2	1	0	0	0	0	0	2	5	1	75	1
1	1261535	75	3	2012	0	3	1	0	0	0	0	0	2	5	1	75	1
1	1261567	68	1	2012	1	3	1	0	0	0	1	0	2	5	1	73	1
1	1261570	71	1	2012	0	2	2	0	0	0	0	0	3	5	1	75	1
1	1261753	72	1	2012	1	3	2	0	0	0	0	0	2	5	1	81	1
1	1261761	66	1	2012	1	3	3	0	0	2	0	0	3	3	1	76	1
1	1262144	70	1	2012	0	3	2	0	1	1	0	0	3	5	1	77	1
1	1262152	75	1	2012	1	3	2	0	0	0	1	0	2	5	1	81	1
1	1262164	73	1	2012	0	3	2	0	0	0	1	0	2	5	1	69	1
1	1262386	66	3	2011	0	2	2	0	0	0	1	0	3	5	1	91	1
1	1262600	70	1	2012	1	3	3	0	0	2	0	0	2	3	1	75	1
1	1262857	77	1	2012	1	3	1	0	0	0	1	0	3	5	1	74	1
1	1262870	65	1	2012	0	2	1	0	0	0	0	0	2	5	1	74	1
1	1263121	66	1	2012	1	2	1	0	0	0	0	0	2	5	1	79	1
1	1263466	66	1	2012	1	3	3	0	0	2	1	0	1	4	0	64	0
1	1263661	84	1	2012	1	3	1	0	1	0	0	0	3	5	0	68	0
1	1263832	77	1	2012	1	3	1	0	0	0	1	0	2	5	1	72	1
1	1263912	70	3	2012	0	2	3	0	0	2	0	0	1	1	1	74	1
1	1264012	75	1	2012	1	3	1	0	0	0	1	0	3	5	1	65	0
1	1264144	68	1	2012	1	3	1	0	0	1	0	0	1	5	1	74	1
1	1264192	70	1	2012	0	3	3	0	0	2	0	0	2	2	1	70	1
1	1264463	67	1	2012	1	3	1	0	0	0	1	0	2	5	1	76	1
1	1264550	68	3	2012	1	3	2	0	0	2	0	0	2	2	1	74	1
1	1264586	69	1	2012	0	3	1	0	0	0	1	0	2	5	1	38	1
1	1264710	68	1	2012	1	2	1	0	0	0	1	0	2	5	1	72	1
1	1264930	74	3	2012	1	3	2	0	0	0	1	0	2	5	1	74	1
1	1265133	65	1	2012	1	2	1	0	0	0	0	0	2	5	1	73	1
1	1265248	69	3	2012	1	3	3	0	0	2	0	0	2	2	1	73	1
1	1265352	77	1	2012	0	3	1	0	0	0	1	0	2	5	1	73	1
1	1265598	71	1	2012	1	3	2	0	0	2	0	0	2	2	1	74	1
1	1265620	67	1	2012	1	3	2	0	0	2	0	0	2	2	1	71	1
1	1265819	70	1	2012	1	3	1	0	0	0	1	0	3	5	1	75	1
1	1266070	76	3	2012	1	2	1	0	0	0	0	0	2	5	1	73	1
1	1266086	66	2	2012	0	3	2	0	0	0	1	0	3	5	0	47	0
1	1266163	69	1	2012	1	2	2	0	0	0	0	0	3	5	1	74	1
1	1266583	67	3	2012	1	3	2	0	0	0	1	0	2	5	1	77	1
1	1266958	69	1	2012	1	3	2	0	0	2	0	0	2	2	1	75	1
1	1267001	86	1	2012	1	3	1	0	0	0	1	0	3	5	1	54	0
1	1267209	74	3	2012	1	3	3	0	0	2	0	0	2	2	1	73	1
1	1267270	74	3	2012	1	3	1	0	0	0	1	0	2	5	1	75	1
1	1267315	66	2	2012	1	2	1	0	0	0	1	0	2	5	1	74	1
1	1267399	72	1	2012	0	3	1	0	0	0	0	0	2	5	1	37	0
1	1267401	72	1	2012	1	2	1	0	0	0	0	0	2	5	1	74	1
1	1267408	65	1	2012	1	3	1	0	0	0	1	0	3	5	1	72	1
1	1267417	79	3	2012	0	2	1	0	0	0	1	0	3	5	1	72	1
1	1267632	71	1	2012	0	2	1	0	0	0	1	0	3	5	1	73	1
1	1267634	65	3	2012	0	2	2	0	0	2	0	0	2	1	1	73	1
1	1267758	77	1	2011	0	3	1	0	0	0	1	0	2	5	1	56	0
1	1267841	66	1	2011	0	2	1	0	0	0	0	0	2	5	1	95	1
1	1267847	85	1	2011	1	3	2	0	1	0	0	0	3	5	1	32	0
1	1267868	74	1	2012	1	3	1	0	0	0	1	0	1	5	1	62	0
1	1267887	73	1	2012	1	3	2	0	0	2	0	0	2	2	1	73	1
1	1267956	82	1	2010	0	3	1	0	0	0	0	0	3	5	1	89	0
1	1267966	78	1	2010	1	2	1	0	0	0	0	0	2	5	1	98	1
1	1268059	68	3	2010	1	2	1	0	0	0	0	0	2	5	1	96	1
1	1268195	67	1	2012	1	2	1	0	0	0	1	0	2	5	1	73	0
1	1268226	65	3	2012	1	3	3	0	0	0	1	0	3	5	1	75	1
1	1268268	70	3	2010	1	3	2	0	0	0	0	0	3	5	1	90	1
1	1268270	88	2	2010	0	3	2	0	0	0	0	0	3	5	1	77	0
1	1268271	69	3	2010	1	2	1	0	0	0	1	0	2	5	1	100	1
1	1268274	84	1	2010	1	3	2	0	0	0	0	0	2	5	1	3	0
1	1268277	68	3	2010	1	2	1	0	0	0	1	0	2	5	1	104	1
1	1268313	65	3	2012	1	2	1	0	0	0	0	0	2	5	1	71	1
1	1268382	65	1	2012	1	2	1	0	0	0	0	0	2	5	1	80	1
1	1268452	70	1	2012	1	2	3	0	0	2	0	0	2	1	1	74	1
1	1268516	69	2	2012	0	3	1	0	0	0	0	0	3	5	1	73	1
1	1268561	69	3	2012	1	3	3	0	0	0	1	0	3	5	1	72	1
1	1268606	67	2	2012	0	3	1	0	0	0	0	0	2	5	1	72	1
1	1268889	68	1	2012	1	3	3	0	0	2	0	0	2	3	1	69	1
1	1268898	74	3	2012	1	2	1	0	0	0	1	0	2	5	1	73	1
1	1269340	74	3	2012	0	2	1	0	0	0	0	0	3	5	1	72	1
1	1269370	68	1	2012	1	3	1	0	0	0	1	0	3	5	1	72	1
1	1269622	76	2	2012	0	3	1	0	0	0	1	0	2	5	1	72	1
1	1269760	71	1	2012	1	3	2	0	0	0	1	0	1	5	1	61	1
1	1269822	76	2	2012	0	3	1	0	0	0	0	0	2	5	1	72	1
1	1269843	77	1	2012	1	2	1	0	0	0	0	0	3	5	1	72	1
1	1270211	66	1	2012	0	3	2	0	0	0	1	0	2	5	1	76	1
1	1270517	65	1	2012	1	3	3	0	0	0	1	0	2	5	1	66	0
1	1270532	65	1	2012	1	3	1	0	0	0	1	0	2	5	1	72	1
1	1270550	65	2	2012	0	3	2	0	0	0	1	0	2	5	1	79	1
1	1270552	70	2	2012	1	2	1	0	0	0	1	0	2	5	1	75	1
1	1270584	66	1	2012	0	3	1	0	0	0	0	0	2	5	0	15	0
1	1270708	67	1	2012	0	2	1	0	0	0	0	0	3	5	1	75	1
1	1270710	81	1	2012	0	2	2	0	0	0	0	0	3	5	1	76	1
1	1270787	72	2	2012	1	3	1	0	0	0	1	0	2	5	1	78	1
1	1271003	66	3	2012	1	3	2	0	0	2	0	0	3	3	1	65	1
1	1271130	73	1	2012	1	2	1	0	0	0	0	0	2	5	1	37	0
1	1271168	76	1	2012	1	3	2	0	0	0	0	0	1	5	1	72	1
1	1271184	73	2	2012	0	2	1	0	0	0	0	0	3	5	1	72	1
1	1271192	72	1	2012	0	2	1	0	0	0	0	0	2	5	1	67	1
1	1271227	78	1	2011	1	2	1	0	0	0	1	0	2	5	1	25	0
1	1271258	66	1	2012	0	3	1	0	0	0	0	0	2	5	1	80	1
1	1271265	65	1	2012	0	3	1	0	0	0	0	0	2	5	1	47	1
1	1271298	76	1	2012	1	3	1	0	0	0	1	0	3	5	1	70	1
1	1271465	67	1	2012	1	3	1	0	0	0	1	0	2	5	1	74	1
1	1271491	66	1	2012	1	3	1	0	0	0	1	0	2	5	1	73	1
1	1271631	72	3	2012	0	3	2	0	1	0	0	0	3	5	1	72	1
1	1271891	70	1	2012	1	2	2	0	0	0	0	0	2	5	1	81	1
1	1271906	66	3	2012	1	2	1	0	0	0	1	0	3	5	1	81	1
1	1272014	80	1	2012	0	2	1	0	0	0	0	0	1	5	1	16	0
1	1272022	83	1	2012	1	3	1	0	0	0	0	0	2	5	1	78	1
1	1272044	83	1	2012	1	3	1	0	0	0	1	0	3	5	1	62	0
1	1272417	76	3	2012	1	3	1	0	0	0	1	0	3	5	1	72	1
1	1272438	66	1	2012	1	2	1	0	0	0	0	0	2	5	1	73	1
1	1272616	65	1	2012	1	3	2	0	0	0	0	0	2	5	1	77	1
1	1272635	68	1	2012	0	2	1	0	0	0	1	0	2	5	1	34	0
1	1272645	79	3	2012	1	3	2	0	0	0	1	0	3	5	1	75	1
1	1272681	66	2	2012	1	2	1	0	0	0	0	0	2	5	1	73	1
1	1272779	71	1	2013	1	3	3	0	0	2	0	0	2	4	1	71	1
1	1272823	76	3	2012	1	2	1	0	0	0	0	0	3	5	1	83	1
1	1272932	75	3	2012	1	2	1	0	0	0	1	0	2	5	1	78	1
1	1272972	65	1	2013	1	3	2	0	0	2	0	0	3	2	1	71	1
1	1272993	68	1	2013	0	2	2	0	0	2	0	0	2	1	1	71	1
1	1273030	66	1	2013	0	2	1	0	0	0	0	0	3	5	1	71	1
1	1273075	80	1	2013	1	3	1	1	1	0	0	0	3	5	0	15	0
1	1273088	71	2	2013	1	3	1	0	0	0	1	0	3	5	1	71	1
1	1273308	65	2	2013	0	3	1	0	0	0	1	0	3	5	1	71	1
1	1273354	72	1	2012	0	3	2	0	0	0	1	0	2	5	1	73	1
1	1273403	67	1	2012	1	3	1	0	0	0	1	0	2	5	1	72	1
1	1273585	67	1	2013	1	2	1	0	0	0	0	0	2	5	1	71	1
1	1273613	76	1	2012	1	3	1	0	0	0	1	0	3	5	0	32	0
1	1273795	78	1	2012	1	3	1	0	0	1	1	0	2	5	1	71	1
1	1273859	70	1	2013	0	3	2	0	0	2	0	0	2	4	1	71	1
1	1273948	74	1	2013	0	3	2	0	0	0	1	0	3	5	0	42	0
1	1274125	69	1	2013	0	2	1	0	0	0	0	0	3	5	1	70	1
1	1274270	66	1	2012	1	3	2	0	0	2	0	0	2	1	1	73	1
1	1274288	68	3	2012	1	3	2	0	0	2	0	0	2	3	1	77	1
1	1274476	74	2	2013	1	3	1	0	0	0	1	0	3	5	1	65	1
1	1274492	73	1	2012	1	3	2	0	0	0	0	0	3	5	1	67	1
1	1274521	88	3	2013	1	3	3	0	0	0	1	0	3	5	1	41	0
1	1274568	77	1	2013	0	2	1	0	0	0	1	0	2	5	1	71	1
1	1274601	81	1	2013	1	2	1	0	0	0	1	0	3	5	1	70	1
1	1274659	71	1	2013	1	2	1	0	0	1	0	0	1	5	1	71	1
1	1274849	69	1	2013	0	3	1	0	0	0	1	0	3	5	1	71	1
1	1274963	70	1	2012	1	2	2	0	0	0	0	0	2	5	1	74	1
1	1274968	72	1	2012	0	3	1	0	0	0	0	0	2	5	1	76	1
1	1275455	79	1	2012	1	3	2	0	0	1	1	0	2	5	1	79	1
1	1275638	71	2	2013	1	3	1	0	0	0	1	0	3	5	1	70	1
1	1276080	89	1	2013	1	3	4	1	0	0	0	0	3	5	0	34	0
1	1276083	67	3	2013	1	2	2	0	0	2	0	0	2	1	1	69	1
1	1276118	76	1	2013	0	3	1	0	0	0	0	0	2	5	1	71	1
1	1276179	72	3	2012	1	3	2	0	0	2	0	0	2	1	1	72	1
1	1276616	82	1	2013	0	3	2	1	1	0	0	0	3	5	1	71	1
1	1276640	73	3	2013	0	3	1	0	1	0	0	0	2	5	1	68	1
1	1276654	66	1	2012	1	2	1	0	0	0	0	0	2	5	1	69	1
1	1276701	67	3	2012	1	2	1	0	0	0	0	0	2	5	1	81	1
1	1276709	79	1	2013	1	3	1	0	0	0	0	0	3	5	1	68	0
1	1276948	71	1	2013	0	3	2	0	0	2	0	0	2	2	1	70	1
1	1277001	69	3	2013	1	2	1	0	0	0	1	0	2	5	1	70	1
1	1277009	75	1	2013	0	3	2	0	0	0	1	0	2	5	1	70	1
1	1277067	66	1	2013	1	2	1	0	0	0	1	0	2	5	1	71	1
1	1277081	65	1	2013	0	3	1	0	0	0	0	0	3	5	1	28	1
1	1277119	69	1	2013	1	2	1	0	0	0	0	0	2	5	1	70	1
1	1277125	68	1	2013	1	2	2	0	0	0	0	0	2	5	1	70	1
1	1277237	76	3	2013	1	1	1	0	0	0	0	0	2	5	1	71	1
1	1277267	72	3	2013	1	3	1	0	0	0	1	0	3	5	1	70	1
1	1277320	67	1	2013	1	3	1	0	0	0	0	0	3	5	1	54	0
1	1277341	72	1	2013	0	3	1	0	0	0	0	0	2	5	1	70	1
1	1277404	84	1	2013	1	3	2	0	0	0	1	0	2	5	1	59	0
1	1277545	73	1	2013	1	2	2	0	0	0	1	0	2	5	1	70	1
1	1277686	66	1	2013	1	3	2	0	0	2	0	0	2	2	1	70	1
1	1277692	66	2	2013	1	2	1	0	0	0	0	0	3	5	1	70	1
1	1277699	67	1	2013	1	3	2	0	0	2	0	0	2	2	1	70	1
1	1277739	69	2	2013	0	3	1	0	0	0	1	0	2	5	1	43	1
1	1277823	66	1	2013	0	3	1	0	0	0	1	0	3	5	1	70	1
1	1278052	67	2	2012	0	3	2	0	0	0	1	0	3	5	1	68	1
1	1278263	78	1	2013	1	3	2	0	0	0	1	0	3	5	1	70	1
1	1278302	68	2	2013	0	3	2	1	0	0	0	0	3	5	1	65	1
1	1278465	67	3	2013	1	2	1	0	0	0	0	0	2	5	1	69	1
1	1278639	65	3	2013	1	3	2	0	0	2	0	0	2	3	1	71	1
1	1278742	69	1	2012	1	3	1	0	0	0	0	0	1	5	1	74	1
1	1278751	65	1	2012	1	3	1	0	0	0	1	0	2	5	1	74	0
1	1278765	76	1	2012	0	3	2	0	0	0	1	0	3	5	1	80	1
1	1279000	73	1	2013	0	3	1	0	0	0	0	0	2	5	1	63	1
1	1279004	78	1	2013	1	3	2	0	0	0	0	0	3	5	1	70	1
1	1279121	66	1	2013	1	2	2	0	0	0	0	0	1	5	1	69	1
1	1279161	70	2	2012	0	3	1	0	0	0	0	0	3	5	1	2	0
1	1279257	65	1	2013	1	3	1	0	0	0	1	0	3	5	1	69	1
1	1279331	73	3	2012	0	3	2	0	0	2	0	0	2	2	1	66	1
1	1279411	67	1	2013	1	2	1	0	0	0	0	0	3	5	1	69	1
1	1279507	67	1	2013	1	3	2	0	0	2	0	0	2	3	1	69	1
1	1279509	74	1	2013	0	2	1	0	0	0	0	0	2	5	1	69	1
1	1279564	69	3	2013	0	3	2	0	0	2	0	0	2	3	1	69	1
1	1279602	67	1	2013	1	2	1	0	0	0	0	0	2	5	1	60	1
1	1279660	72	1	2013	0	2	1	0	0	0	0	0	3	5	1	71	1
1	1279670	65	1	2013	1	2	1	0	0	1	0	0	1	5	1	28	0
1	1279688	77	3	2012	0	2	1	0	0	0	0	0	3	5	1	78	1
1	1279731	75	1	2013	0	2	1	0	0	0	1	0	3	5	1	69	1
1	1279838	70	1	2012	0	2	1	0	0	0	0	0	2	5	1	80	1
1	1279844	67	1	2012	1	3	2	0	0	0	1	0	2	5	1	73	1
1	1279959	66	3	2012	0	2	1	0	0	0	0	0	2	5	1	68	1
1	1280375	66	1	2012	1	2	3	0	0	0	0	0	1	5	1	72	1
1	1280419	75	1	2012	0	3	1	0	0	0	1	0	2	5	1	71	1
1	1280429	85	3	2012	1	3	1	0	0	0	0	0	2	5	1	78	1
1	1280432	69	3	2012	1	3	1	0	0	0	1	0	3	5	1	82	1
1	1280495	69	1	2014	1	2	2	0	0	2	0	0	2	2	1	49	1
1	1280686	71	1	2013	1	3	2	0	0	0	0	0	2	5	1	69	1
1	1280792	69	3	2013	1	3	1	0	0	0	1	0	2	5	1	69	1
1	1280832	70	1	2013	0	3	2	0	0	0	0	0	3	5	1	69	1
1	1280888	65	1	2013	0	3	1	0	0	0	1	0	2	5	1	69	1
1	1280897	81	1	2012	1	3	3	0	0	0	1	0	2	5	1	72	1
1	1280967	70	1	2012	0	3	1	0	0	0	0	0	2	5	1	75	1
1	1281392	65	1	2013	0	3	2	0	0	2	0	0	2	3	1	70	1
1	1281578	68	1	2013	0	3	3	0	0	2	0	0	2	3	1	71	1
1	1281596	86	3	2012	0	3	1	0	0	0	1	0	3	5	1	70	1
1	1281805	69	1	2012	1	3	2	0	0	0	1	0	2	5	1	45	1
1	1282164	65	1	2013	0	3	3	0	0	2	0	0	3	2	1	35	1
1	1282310	71	1	2013	1	3	1	0	0	0	1	0	3	5	1	68	1
1	1282323	69	1	2013	0	3	1	0	0	0	1	0	2	5	1	71	1
1	1282612	78	1	2012	0	3	4	1	1	0	1	0	3	5	0	5	0
1	1282631	67	1	2012	1	2	1	0	0	0	1	0	3	5	1	82	1
1	1282655	68	3	2013	0	2	1	0	0	0	0	0	3	5	1	68	1
1	1282748	72	2	2012	0	2	1	0	0	0	0	0	3	5	1	78	1
1	1282750	68	1	2012	0	2	1	0	0	0	0	0	3	5	1	77	1
1	1282815	68	2	2013	0	3	2	0	0	0	1	0	2	5	1	33	0
1	1282846	67	1	2012	0	2	1	0	0	0	0	0	2	5	1	77	1
1	1282922	72	1	2012	1	2	2	0	0	0	0	0	2	5	1	81	1
1	1282949	82	1	2013	1	3	2	0	0	0	0	0	3	5	1	67	1
1	1282968	68	1	2013	1	3	2	0	0	0	1	0	3	5	1	68	1
1	1283147	67	1	2012	0	3	2	0	0	2	0	0	2	2	1	72	1
1	1283827	69	1	2013	1	3	2	0	0	2	0	0	2	2	1	68	1
1	1283845	66	1	2013	1	3	2	0	0	0	1	0	1	5	1	64	1
1	1283891	75	3	2013	1	3	1	0	0	1	0	0	1	5	0	21	0
1	1283892	76	1	2013	1	4	2	0	0	0	1	0	2	5	1	64	1
1	1283928	68	1	2012	0	3	2	0	0	0	1	0	3	5	1	73	1
1	1284014	70	1	2013	0	3	1	0	0	0	1	0	3	5	1	31	0
1	1284291	65	1	2013	0	3	1	0	0	0	1	0	2	5	1	67	1
1	1284346	74	1	2012	0	2	2	0	0	0	0	0	1	5	1	4	1
1	1284373	70	1	2013	0	3	3	0	0	2	0	0	2	4	1	69	1
1	1284598	71	1	2013	0	3	1	0	0	0	1	0	2	5	1	67	1
1	1284611	67	2	2013	1	2	1	0	0	0	0	0	2	5	1	67	1
1	1284655	68	1	2013	1	3	3	0	0	2	0	0	2	3	1	68	1
1	1284733	65	2	2013	0	2	1	0	0	0	1	0	3	5	1	67	1
1	1285151	67	3	2013	0	2	1	0	0	0	0	0	2	5	1	67	1
1	1285214	69	1	2013	0	2	1	0	0	0	0	0	2	5	1	71	1
1	1285332	77	1	2013	0	2	1	0	0	0	0	0	2	5	1	67	1
1	1285345	69	1	2013	1	3	2	0	0	0	1	0	3	5	1	68	1
1	1285366	67	1	2013	0	3	1	0	0	0	1	0	3	5	1	12	0
1	1285537	70	3	2013	1	3	2	1	0	2	0	0	2	2	1	68	1
1	1285558	66	1	2013	1	2	1	0	0	0	0	0	2	5	1	67	1
1	1285569	71	1	2013	1	3	3	0	0	2	0	0	2	4	1	67	1
1	1285570	68	1	2013	1	2	1	0	0	0	0	0	2	5	1	50	1
1	1285969	69	1	2013	0	2	2	0	0	0	1	0	2	5	1	67	1
1	1286167	84	3	2013	1	3	1	0	0	0	0	0	3	5	1	47	0
1	1286180	76	1	2013	1	3	1	0	0	0	1	0	2	5	1	66	1
1	1286305	76	1	2013	1	3	1	0	0	0	0	0	2	5	1	68	1
1	1286396	71	1	2013	1	3	3	0	0	2	0	0	2	4	1	69	1
1	1286578	68	1	2012	0	3	1	0	1	0	0	0	3	5	0	22	0
1	1286718	66	1	2013	1	3	1	0	1	0	0	0	2	5	0	13	0
1	1286928	65	1	2013	1	3	2	0	0	2	0	0	2	2	1	69	1
1	1287164	76	3	2012	1	3	1	0	0	0	1	0	2	5	1	72	1
1	1288287	66	1	2013	1	3	1	0	0	0	0	0	2	5	1	67	1
1	1288301	73	2	2013	1	3	1	0	0	0	1	0	2	5	1	67	1
1	1288384	72	3	2013	1	3	1	0	0	0	1	0	3	5	1	67	1
1	1288570	76	1	2012	1	3	2	0	0	0	1	0	3	5	1	72	1
1	1288644	68	3	2012	1	3	1	0	0	0	1	0	2	5	1	78	1
1	1288788	78	1	2012	1	3	2	0	0	0	0	0	2	5	1	73	1
1	1288790	72	3	2012	1	3	2	0	0	0	1	0	3	5	1	72	1
1	1288795	65	1	2012	1	2	2	0	0	0	1	0	2	5	1	65	1
1	1288799	77	3	2012	1	3	2	0	0	0	1	0	2	5	1	81	1
1	1288891	76	3	2012	1	3	1	0	0	0	1	0	2	5	1	79	1
1	1288893	72	3	2012	1	3	1	0	0	0	1	0	3	5	1	47	1
1	1289319	73	1	2013	1	3	2	0	0	0	1	0	2	5	1	66	1
1	1289362	74	1	2013	0	3	1	1	0	0	0	0	2	5	1	66	1
1	1289364	77	1	2013	0	3	3	0	0	0	0	0	3	5	1	67	1
1	1289378	73	3	2012	1	3	2	0	0	0	1	0	2	5	1	52	0
1	1289473	79	1	2012	1	3	1	0	0	0	1	0	3	5	1	75	0
1	1289722	71	1	2013	1	2	2	0	0	2	0	0	2	1	1	66	1
1	1289829	70	1	2013	1	2	1	0	0	0	1	0	3	5	1	66	1
1	1289891	76	1	2013	1	2	1	0	0	1	0	0	1	5	1	66	1
1	1289974	65	1	2012	0	2	1	0	0	0	0	0	2	5	1	71	1
1	1290584	75	1	2012	0	3	2	0	0	0	1	0	3	5	0	59	0
1	1290663	67	1	2012	1	3	2	0	0	2	0	0	2	2	1	71	1
1	1290876	65	2	2013	0	3	2	0	0	2	0	0	3	2	1	66	1
1	1290884	77	2	2013	1	3	1	0	0	0	0	0	3	5	1	66	1
1	1290944	75	1	2013	1	3	1	0	0	0	0	0	2	5	1	66	1
1	1291129	74	1	2012	0	3	2	0	0	0	1	0	3	5	1	82	1
1	1291224	66	2	2013	0	3	3	0	0	2	1	0	3	4	1	65	1
1	1291242	71	1	2013	1	2	2	0	0	2	0	0	2	1	1	65	1
1	1291273	70	1	2013	1	2	1	0	0	0	0	0	1	5	1	67	1
1	1291462	68	3	2013	1	2	1	0	0	0	1	0	2	5	1	66	1
1	1291549	70	1	2013	1	2	1	0	0	0	1	0	2	5	1	65	1
1	1291578	65	1	2013	1	2	1	0	0	0	0	0	2	5	1	66	1
1	1291606	68	1	2013	1	2	1	0	0	0	0	0	3	5	1	18	1
1	1291610	77	1	2013	0	3	1	0	0	0	0	0	3	5	1	65	1
1	1291969	74	1	2013	1	3	1	0	0	0	1	0	2	5	1	68	1
1	1291986	71	1	2013	1	3	2	0	0	1	1	0	1	5	1	66	1
1	1292052	70	1	2013	0	2	1	0	0	0	0	0	2	5	1	61	1
1	1292179	69	1	2013	1	3	2	0	0	2	0	0	2	3	1	66	1
1	1292322	73	3	2012	1	3	2	0	0	0	1	0	3	5	1	74	1
1	1292424	77	1	2012	1	3	2	0	1	0	0	0	3	5	1	72	1
1	1292960	68	3	2013	1	2	2	0	0	0	0	0	2	5	1	68	1
1	1293186	68	1	2013	0	2	1	0	0	0	1	0	3	5	1	64	1
1	1293227	72	2	2012	0	2	1	0	0	0	0	0	2	5	1	75	1
1	1293464	68	1	2013	1	3	3	0	0	2	0	0	2	3	1	67	1
1	1293488	75	1	2013	1	3	3	0	0	2	0	0	2	3	1	65	1
1	1293589	66	1	2013	1	2	1	0	0	0	1	0	2	5	1	66	1
1	1293604	65	1	2013	1	3	1	0	0	0	1	0	3	5	1	67	1
1	1293684	67	1	2013	0	2	1	0	0	0	0	0	3	5	1	66	1
1	1293773	65	1	2013	0	2	1	0	0	0	0	0	2	5	1	66	1
1	1293837	68	3	2013	0	3	2	0	0	2	0	0	2	2	1	65	1
1	1293982	75	3	2013	1	2	1	0	0	0	0	0	3	5	1	70	1
1	1294205	70	1	2013	0	2	1	0	0	0	0	0	2	5	1	65	1
1	1294231	67	1	2013	1	3	3	0	0	2	0	0	2	3	1	65	1
1	1294271	75	3	2013	1	2	1	0	0	0	0	0	2	5	1	1	0
1	1294291	68	1	2013	1	3	1	0	0	0	1	0	2	5	1	65	1
1	1294307	78	3	2012	1	3	2	0	0	0	1	0	2	5	1	16	1
1	1294373	81	1	2013	1	3	2	0	0	0	0	0	2	5	1	63	1
1	1294487	67	1	2013	1	3	2	0	0	0	1	0	1	5	1	67	1
1	1294528	68	2	2013	0	2	1	0	0	0	0	0	2	5	1	65	1
1	1294865	66	1	2013	1	2	1	0	0	0	1	0	2	5	1	65	1
1	1295053	85	3	2012	0	3	2	0	1	0	0	0	3	5	0	41	0
1	1295055	76	1	2012	0	3	2	0	0	0	0	0	2	5	1	82	1
1	1295081	73	3	2012	1	3	2	0	0	0	1	0	2	5	1	67	1
1	1295171	66	1	2013	1	3	2	0	0	0	1	0	2	5	1	70	1
1	1295377	78	1	2012	0	3	1	0	0	0	1	0	2	5	1	81	1
1	1295634	76	1	2012	0	3	2	0	0	0	0	0	2	5	1	75	1
1	1295670	78	3	2012	1	2	1	0	0	0	0	0	2	5	1	65	1
1	1295672	76	3	2012	0	2	1	0	0	0	0	0	2	5	1	73	1
1	1295688	91	1	2012	1	2	1	0	0	1	0	0	1	5	1	80	1
1	1295984	74	1	2013	1	3	2	0	0	0	1	0	2	5	1	69	1
1	1296080	70	1	2013	1	3	1	0	0	0	0	0	3	5	1	64	1
1	1296087	76	1	2013	1	2	2	0	0	0	1	0	1	5	1	64	1
1	1296090	65	3	2013	1	3	1	0	0	0	0	0	2	5	1	65	1
1	1296177	77	3	2012	1	3	2	0	0	0	1	0	3	5	1	76	1
1	1296180	73	3	2010	1	3	1	0	0	0	0	0	2	5	1	106	1
1	1296184	73	3	2012	1	3	1	0	0	0	1	0	3	5	1	75	1
1	1296600	76	1	2013	1	3	1	0	0	0	1	0	3	5	1	64	1
1	1296673	87	1	2012	0	3	2	0	0	0	1	0	2	5	1	18	0
1	1296693	68	3	2013	1	3	2	0	0	2	0	0	3	3	1	66	1
1	1296701	70	3	2013	1	3	2	0	0	2	0	0	2	4	1	52	0
1	1296861	75	3	2012	0	3	1	0	0	0	1	0	3	5	1	79	1
1	1296883	71	1	2012	1	3	1	0	0	0	1	0	2	5	1	75	1
1	1296885	70	1	2012	1	3	2	0	0	0	1	0	2	5	1	72	1
1	1297169	74	3	2012	1	3	1	0	0	0	0	0	2	5	1	74	1
1	1297309	68	3	2012	0	3	1	0	0	0	1	0	3	5	1	52	0
1	1297406	72	1	2013	1	3	2	0	0	2	0	0	2	3	1	22	0
1	1297428	65	1	2013	1	2	2	0	0	2	0	0	2	1	1	65	1
1	1297687	67	3	2012	1	3	1	0	0	0	1	0	2	5	1	74	1
1	1297745	70	1	2013	1	3	2	0	0	0	0	0	1	5	1	58	1
1	1297934	74	3	2012	0	3	1	0	0	0	1	0	2	5	1	68	0
1	1297936	71	3	2012	0	3	3	0	0	0	0	0	3	5	1	80	1
1	1297964	74	1	2013	1	3	1	0	0	0	1	0	2	5	1	65	1
1	1298207	88	2	2012	1	2	1	0	0	1	0	0	2	5	1	42	0
1	1298214	77	1	2012	0	3	2	0	0	0	1	0	1	5	1	71	1
1	1298309	78	1	2012	0	3	2	0	0	0	1	0	3	5	1	68	1
1	1298317	78	1	2012	0	2	1	0	0	0	0	0	2	5	1	74	1
1	1298375	76	1	2013	1	2	3	1	0	0	0	0	3	5	1	65	1
1	1298418	69	1	2012	0	3	1	0	0	0	0	0	2	5	1	70	1
1	1298421	77	1	2012	0	2	1	0	0	0	1	0	2	5	1	75	1
1	1298447	72	1	2012	1	2	1	0	0	0	0	0	2	5	1	78	1
1	1298466	65	3	2012	1	2	1	0	0	0	0	0	2	5	1	75	1
1	1298484	81	1	2012	0	2	1	0	0	0	1	0	2	5	1	82	1
1	1298964	77	1	2013	0	2	1	0	0	0	0	0	3	5	1	64	1
1	1298977	66	1	2013	0	3	2	0	0	0	1	0	3	5	1	64	1
1	1299019	74	3	2012	0	2	1	0	0	0	1	0	2	5	1	81	1
1	1299027	74	3	2012	0	3	2	0	0	0	0	0	3	5	1	42	0
1	1299068	86	1	2012	1	3	2	0	0	0	0	0	3	5	1	24	0
1	1299142	65	2	2013	1	3	1	0	0	1	0	0	3	5	1	13	1
1	1299205	66	1	2013	1	3	1	0	0	0	1	0	3	5	1	68	1
1	1299437	68	1	2013	1	2	1	0	0	0	1	0	2	5	1	63	1
1	1299695	76	1	2013	1	3	1	0	0	0	1	0	2	5	1	66	1
1	1300045	67	3	2013	0	3	2	0	0	2	0	0	2	2	1	64	1
1	1300122	73	1	2013	0	2	1	0	0	0	1	0	2	5	1	64	1
1	1300144	69	1	2013	0	3	1	0	0	0	1	0	2	5	1	64	1
1	1300482	81	1	2013	0	3	2	0	0	0	0	0	2	5	1	60	1
1	1300703	67	1	2013	0	3	2	0	0	0	0	0	1	5	1	63	1
1	1300709	69	3	2013	1	2	1	0	0	0	0	0	2	5	1	61	1
1	1300900	68	1	2013	1	2	1	0	0	0	1	0	2	5	1	64	1
1	1301295	69	1	2013	0	3	2	0	0	2	0	0	3	3	1	66	1
1	1301374	65	1	2013	1	2	1	0	0	0	0	0	2	5	1	67	1
1	1301413	71	3	2013	1	2	1	0	0	1	0	0	3	5	1	60	1
1	1301500	82	1	2013	1	3	2	0	0	0	0	0	3	5	1	54	1
1	1301875	65	1	2013	0	2	1	0	0	0	0	0	2	5	1	63	1
1	1301879	70	3	2013	1	2	2	0	0	0	0	0	3	5	1	63	1
1	1302048	67	1	2013	1	2	1	0	0	0	1	0	2	5	1	28	1
1	1302133	69	3	2013	1	3	1	0	0	0	1	0	2	5	1	67	1
1	1302217	66	1	2013	1	2	1	0	0	0	0	0	2	5	1	63	1
1	1302268	72	3	2013	1	2	1	0	0	0	0	0	2	5	1	62	1
1	1302290	67	1	2013	1	3	1	0	0	0	1	0	3	5	1	63	1
1	1302583	69	2	2013	0	2	1	0	0	0	1	0	2	5	1	61	1
1	1302592	75	3	2012	0	3	1	0	1	0	0	0	3	5	1	36	0
1	1302596	75	1	2013	1	3	2	0	0	0	1	0	2	5	1	63	1
1	1302644	65	1	2013	1	2	2	0	0	0	0	0	1	5	1	62	1
1	1302650	68	1	2013	1	3	2	0	0	2	0	0	2	3	1	62	1
1	1302688	72	3	2013	1	2	2	0	0	0	1	0	2	5	1	70	1
1	1302823	66	2	2013	0	3	3	1	0	2	0	0	3	3	1	62	1
1	1302895	71	3	2013	0	3	2	0	0	0	1	0	2	5	1	68	1
1	1302983	68	3	2013	1	3	2	0	0	0	1	0	1	5	1	67	1
1	1303040	67	1	2013	1	2	1	0	0	0	0	0	2	5	1	63	1
1	1303127	69	1	2013	0	2	1	0	0	1	0	0	2	5	1	61	1
1	1303130	77	3	2013	1	2	1	0	0	0	0	0	1	5	1	61	1
1	1303292	66	3	2013	1	3	1	0	0	0	1	0	2	5	1	67	1
1	1303295	73	3	2013	1	3	1	0	0	0	1	0	2	5	1	68	1
1	1303300	71	3	2013	0	2	1	0	0	0	1	0	2	5	1	68	1
1	1303320	65	1	2013	1	3	3	0	0	2	0	0	2	4	1	69	1
1	1303333	82	3	2013	1	3	2	0	0	0	1	0	2	5	1	6	1
1	1303335	67	3	2013	1	2	1	0	0	0	1	0	2	5	1	63	1
1	1303342	74	3	2013	0	3	2	0	0	0	1	0	2	5	1	63	1
1	1303436	66	1	2013	0	3	2	0	0	0	0	0	3	5	1	56	1
1	1303446	67	1	2013	1	3	2	0	0	2	0	0	3	2	1	61	1
1	1303727	76	1	2013	0	2	1	0	0	0	0	0	2	5	1	70	1
1	1304183	72	3	2013	1	2	1	0	0	0	1	0	2	5	1	60	1
1	1304357	66	1	2013	0	3	2	0	0	2	0	0	2	2	1	60	1
1	1304423	77	2	2013	0	3	1	0	0	0	1	0	3	5	1	65	1
1	1304477	75	1	2013	1	3	1	0	0	0	1	0	2	5	1	66	1
1	1304558	67	1	2013	1	3	1	1	0	0	1	0	2	5	1	58	1
1	1304870	68	2	2013	0	3	2	0	0	0	1	0	3	5	1	65	1
1	1305104	74	1	2013	0	2	1	0	0	0	0	0	1	5	1	59	1
1	1305422	74	2	2013	0	3	1	0	0	0	0	0	2	5	1	55	0
1	1305425	65	1	2013	0	3	2	0	0	2	0	0	2	3	1	61	1
1	1305681	67	1	2013	1	3	1	0	0	1	0	0	1	5	1	61	1
1	1305716	73	3	2010	0	2	1	0	0	0	1	0	2	5	1	97	1
1	1305780	73	1	2013	1	3	2	0	0	2	0	0	2	2	1	56	1
1	1305888	73	1	2013	1	3	1	0	0	0	1	0	3	5	1	61	1
1	1305994	79	3	2013	0	3	1	0	0	0	1	0	2	5	1	67	1
1	1306029	69	1	2013	1	3	1	1	1	0	0	0	3	5	1	62	1
1	1306323	73	1	2013	1	3	2	0	0	0	1	0	2	5	1	65	1
1	1306419	78	3	2013	1	3	2	0	0	0	1	0	2	5	1	70	1
1	1306444	73	2	2013	1	3	3	0	0	0	1	0	3	5	1	28	1
1	1306587	73	1	2013	0	3	1	0	0	0	1	0	3	5	1	61	1
1	1306635	71	1	2013	0	2	1	0	0	0	0	0	3	5	1	62	1
1	1306908	70	1	2013	1	2	1	0	0	0	0	0	2	5	1	62	0
1	1306921	75	3	2013	0	3	1	0	0	0	1	0	3	5	1	64	1
1	1307653	65	1	2013	1	3	4	0	0	2	1	0	3	3	1	61	1
1	1307784	72	1	2013	1	1	1	0	0	0	1	0	2	5	1	59	1
1	1308028	71	1	2013	1	3	2	0	0	2	0	0	2	2	1	61	1
1	1308325	69	1	2013	0	2	1	0	0	0	1	0	2	5	1	64	1
1	1308457	77	2	2013	0	2	1	0	0	0	0	0	2	5	1	71	1
1	1308491	65	1	2014	1	2	1	0	0	0	0	0	3	5	1	50	1
1	1308610	74	1	2013	0	2	1	0	0	0	0	0	2	5	1	61	1
1	1308946	75	1	2013	1	3	2	0	0	0	0	0	2	5	1	60	1
1	1309135	74	1	2014	1	1	2	0	0	2	0	0	2	1	1	55	0
1	1309200	69	1	2013	1	3	1	0	0	0	1	0	3	5	1	60	1
1	1309464	67	3	2013	1	2	1	0	0	1	0	0	3	5	1	61	1
1	1309590	76	1	2013	1	3	2	0	0	0	1	0	1	5	1	42	0
1	1309958	81	3	2013	1	3	1	0	0	0	0	0	3	5	1	62	1
1	1310023	66	3	2013	1	3	2	0	0	2	0	0	3	2	1	4	1
1	1310220	77	1	2013	0	3	2	0	0	0	1	0	2	5	1	65	1
1	1310233	79	1	2013	0	3	1	0	0	0	0	0	2	5	1	64	1
1	1310581	74	1	2013	1	3	1	0	0	0	1	0	2	5	1	60	1
1	1310676	69	1	2013	0	1	1	0	0	0	0	0	2	5	1	62	1
1	1310720	69	1	2013	1	3	3	1	0	2	0	0	3	3	1	61	1
1	1310732	70	3	2013	0	2	1	0	0	0	0	0	2	5	1	61	1
1	1310908	76	1	2013	1	3	1	0	0	1	1	0	1	5	1	62	1
1	1310955	68	3	2013	1	2	1	0	0	0	0	0	2	5	1	61	1
1	1311008	65	1	2013	1	3	2	0	0	2	0	0	2	2	1	60	1
1	1311308	83	1	2013	1	3	2	0	0	0	0	0	3	5	0	35	0
1	1311445	67	1	2013	1	3	2	0	0	2	0	0	2	2	1	61	1
1	1311876	78	2	2013	0	3	3	0	0	0	1	0	3	5	1	62	0
1	1311882	71	1	2013	1	2	1	0	0	0	1	0	2	5	1	67	1
1	1312019	88	1	2014	1	2	1	0	0	0	1	0	2	5	1	59	1
1	1312033	72	1	2013	1	3	1	0	0	0	0	0	2	5	1	62	1
1	1312159	70	1	2013	0	2	1	0	0	0	1	0	3	5	1	60	1
1	1312193	66	2	2013	0	2	2	0	0	0	0	0	2	5	1	60	1
1	1312215	67	1	2013	1	2	2	0	0	0	1	0	2	5	1	63	1
1	1312379	69	2	2014	1	3	3	1	0	2	0	0	2	3	1	52	1
1	1312444	67	1	2014	0	2	1	0	0	0	0	0	3	5	1	56	1
1	1312472	74	3	2013	1	2	2	0	0	0	0	0	2	5	1	60	1
1	1312534	70	3	2014	1	2	3	0	0	2	0	0	3	3	1	59	1
1	1312608	66	1	2014	1	2	1	0	0	0	0	0	2	5	1	59	1
1	1312847	66	1	2013	0	3	2	0	0	2	0	0	2	2	1	66	1
1	1312925	72	1	2014	1	1	1	0	0	0	0	0	2	5	1	59	1
1	1313514	66	2	2014	0	2	1	0	0	0	1	0	2	5	1	59	1
1	1313538	67	1	2013	1	1	2	0	0	2	0	0	1	1	1	71	1
1	1313703	70	1	2014	0	1	1	0	0	0	0	0	3	5	1	9	0
1	1313922	68	1	2014	1	2	2	0	0	2	0	0	2	2	1	59	1
1	1314131	78	1	2014	0	1	1	0	0	1	0	0	1	5	1	1	0
1	1314271	70	1	2014	1	3	2	0	0	0	1	0	3	5	1	31	1
1	1315058	65	1	2013	1	3	3	0	0	2	0	0	2	4	1	60	1
1	1315223	67	1	2014	1	2	1	0	0	0	0	0	2	5	1	59	1
1	1315291	66	1	2014	1	2	2	0	0	2	0	0	1	2	1	58	1
1	1315362	76	2	2014	0	2	1	0	0	0	0	0	3	5	1	59	1
1	1315678	77	1	2014	1	2	1	0	0	0	0	0	3	5	1	56	1
1	1315684	71	3	2014	1	3	3	0	0	0	1	0	2	5	1	55	1
1	1315752	67	1	2013	1	3	2	0	0	2	0	0	3	2	1	61	1
1	1315803	70	1	2013	0	3	3	0	1	0	0	0	3	5	0	61	0
1	1315833	72	2	2013	0	2	1	0	0	0	0	0	2	5	1	59	1
1	1315916	75	1	2013	0	2	2	0	0	0	0	0	1	5	1	62	1
1	1316114	68	1	2014	1	2	2	0	0	2	0	0	2	1	1	59	1
1	1316207	65	1	2014	1	1	1	0	0	0	0	0	3	5	1	59	1
1	1316251	65	1	2014	0	1	2	0	0	2	0	0	2	1	1	58	1
1	1316593	71	1	2013	0	3	1	0	0	0	1	0	2	5	1	59	1
1	1316606	66	3	2013	0	2	1	0	0	0	0	0	2	5	1	62	1
1	1316751	75	1	2014	0	1	1	0	0	0	1	0	2	5	1	19	0
1	1316752	73	1	2013	1	2	1	0	0	0	1	0	2	5	1	63	1
1	1316892	81	1	2014	0	3	4	1	0	1	0	0	2	5	0	24	0
1	1317017	71	3	2013	1	2	1	0	0	0	1	0	2	5	1	59	1
1	1317365	73	2	2014	0	3	1	1	0	0	0	0	3	5	1	58	1
1	1317445	76	3	2014	1	3	3	0	1	0	0	0	1	5	1	58	1
1	1317522	73	1	2014	1	3	3	0	0	2	0	0	3	4	1	59	1
1	1317567	66	1	2014	1	2	2	0	0	0	0	0	2	5	1	54	0
1	1317692	67	1	2014	0	1	1	0	0	0	0	0	2	5	1	58	1
1	1318237	74	3	2013	1	3	1	0	0	0	1	0	2	5	1	62	1
1	1318496	71	3	2014	1	2	1	0	0	0	1	0	2	5	1	58	1
1	1318647	69	1	2013	1	3	1	0	0	0	1	0	2	5	1	61	1
1	1318944	68	1	2014	0	1	2	0	0	0	1	0	2	5	1	57	1
1	1318971	71	1	2014	0	3	3	0	0	0	1	0	3	5	1	56	1
1	1318972	77	1	2014	0	2	3	0	0	0	1	0	3	5	1	55	1
1	1319044	70	1	2013	1	2	3	0	0	0	1	0	1	5	1	60	1
1	1319420	81	1	2014	1	3	2	1	0	0	0	0	2	5	1	53	1
1	1319578	77	2	2014	1	1	1	0	0	0	0	0	2	5	1	32	0
1	1320258	68	1	2014	0	2	1	0	0	0	0	0	2	5	1	57	1
1	1320451	71	1	2014	1	2	2	0	0	0	0	0	2	5	1	56	1
1	1320511	66	1	2013	1	3	2	1	0	0	0	0	2	5	1	63	1
1	1320525	65	2	2013	0	3	1	0	0	0	1	0	3	5	1	69	1
1	1320567	88	1	2013	0	3	2	0	0	0	0	0	3	5	1	47	0
1	1320587	77	1	2013	1	3	1	0	0	0	1	0	3	5	1	63	1
1	1320590	68	2	2013	0	3	1	0	0	0	1	0	2	5	1	66	1
1	1320668	71	1	2014	0	3	1	0	0	0	0	0	3	5	1	57	1
1	1320740	71	1	2013	0	3	2	0	0	0	0	0	2	5	1	56	0
1	1320743	76	1	2013	0	2	1	0	0	0	0	0	2	5	1	62	1
1	1320746	69	2	2013	1	3	2	0	0	0	1	0	2	5	1	64	0
1	1320910	87	1	2013	1	3	1	0	0	0	0	0	3	5	1	58	1
1	1320916	77	1	2013	0	2	1	0	0	0	0	0	2	5	1	32	1
1	1320999	66	1	2014	1	3	1	0	0	0	1	0	3	5	1	58	1
1	1321006	70	2	2013	0	3	1	0	0	0	1	0	2	5	1	57	1
1	1321007	66	3	2014	1	1	2	0	0	2	0	0	3	1	1	57	1
1	1321067	73	2	2013	1	3	2	0	0	0	1	0	2	5	1	60	1
1	1321661	66	1	2013	1	2	1	0	0	0	0	0	2	5	1	60	1
1	1321838	75	1	2014	1	2	1	0	0	0	1	0	2	5	1	57	1
1	1322005	70	1	2014	1	3	3	0	0	2	1	0	2	4	1	56	1
1	1322033	68	1	2014	1	2	1	0	0	0	1	0	2	5	1	56	1
1	1322343	67	3	2014	0	1	2	0	0	2	0	0	2	1	1	56	1
1	1322812	76	3	2014	1	1	1	0	0	0	1	0	2	5	1	57	1
1	1322957	66	1	2014	0	1	1	0	0	0	0	0	2	5	1	55	1
1	1323109	67	1	2013	1	2	2	0	0	2	0	0	2	2	1	59	1
1	1323180	74	1	2014	1	3	1	0	0	0	1	0	2	5	1	57	1
1	1323238	76	3	2013	0	3	3	0	1	0	0	0	1	5	0	7	0
1	1323737	67	1	2014	1	1	1	0	0	0	1	0	2	5	1	56	1
1	1323862	70	1	2014	1	2	1	0	0	0	1	0	2	5	1	57	1
1	1323947	75	1	2014	1	2	1	0	0	0	1	0	3	5	1	56	1
1	1324006	75	1	2014	1	2	2	0	0	0	1	0	3	5	1	47	0
1	1324017	71	3	2014	0	3	1	0	0	0	0	0	2	5	1	52	1
1	1324195	66	1	2014	0	3	2	0	0	2	0	0	2	2	1	56	1
1	1324707	66	2	2013	1	3	1	0	0	0	1	0	2	5	1	66	1
1	1324927	75	1	2014	0	2	1	0	0	1	0	0	3	5	1	55	1
1	1325025	66	2	2014	0	2	2	0	0	2	0	0	2	2	1	56	1
1	1325230	74	2	2014	1	2	1	0	0	0	1	0	2	5	1	56	1
1	1325281	66	2	2013	0	3	3	0	0	2	0	0	3	2	1	60	1
1	1325345	69	1	2014	1	3	1	0	0	0	1	0	2	5	1	55	1
1	1325370	83	3	2014	1	3	3	0	1	0	0	0	3	5	0	29	0
1	1325434	73	1	2014	0	3	1	0	0	1	1	0	2	5	1	22	0
1	1325595	68	1	2014	1	1	1	0	0	0	0	0	2	5	1	55	1
1	1325818	67	3	2014	1	3	2	0	0	2	0	0	2	3	1	49	1
1	1325858	70	1	2013	0	2	1	0	0	0	1	0	2	5	1	66	1
1	1327070	78	1	2014	0	2	2	0	0	0	0	0	3	5	1	43	1
1	1327400	66	1	2014	0	1	1	0	0	1	0	0	1	5	1	17	0
1	1327632	75	1	2014	0	2	1	0	0	0	0	0	3	5	1	50	1
1	1327655	66	1	2014	1	1	1	0	0	0	0	0	2	5	1	52	1
1	1327686	78	1	2013	1	2	2	0	0	0	0	0	2	5	1	67	1
1	1327949	72	3	2014	1	3	2	0	0	0	1	0	2	5	1	53	1
1	1327986	65	1	2014	1	2	2	0	0	2	0	0	1	2	1	55	1
1	1328026	85	2	2013	1	3	1	0	1	0	0	0	3	5	0	34	0
1	1328147	72	1	2013	0	2	2	0	0	0	0	0	2	5	1	67	1
1	1328157	65	1	2014	1	2	1	0	0	0	0	0	3	5	1	45	1
1	1328200	67	1	2014	1	3	2	0	0	0	1	0	2	5	1	56	1
1	1328210	71	2	2013	1	3	1	0	0	0	0	0	2	5	1	69	1
1	1328809	75	2	2013	1	3	2	0	0	0	1	0	2	5	1	69	1
1	1328886	68	3	2014	1	3	2	0	0	0	1	0	3	5	1	54	1
1	1328910	67	1	2014	0	3	1	0	0	0	1	0	3	5	1	56	1
1	1328999	76	3	2013	0	2	2	0	0	0	1	0	2	5	1	64	1
1	1329111	70	1	2014	1	1	1	0	0	0	0	0	1	5	1	54	1
1	1329245	72	1	2014	1	1	1	0	0	0	0	0	2	5	1	28	1
1	1329258	76	1	2014	1	1	1	0	0	0	0	0	3	5	1	55	1
1	1330129	67	1	2014	0	2	3	0	0	2	1	0	2	3	1	54	1
1	1330393	70	2	2014	1	2	1	0	0	0	1	0	2	5	1	54	1
1	1330535	65	1	2014	1	2	1	0	0	0	1	0	2	5	1	53	1
1	1330603	67	1	2014	0	3	3	0	1	0	0	1	3	5	0	33	0
1	1330704	66	1	2014	0	1	1	0	0	0	0	0	2	5	1	55	1
1	1331072	71	2	2014	1	2	2	0	0	2	0	0	3	2	1	54	1
1	1331141	69	2	2013	0	3	1	0	0	0	1	0	2	5	1	66	1
1	1331556	76	3	2014	1	1	1	0	0	1	0	0	2	5	1	54	1
1	1331709	75	1	2014	0	1	1	0	0	0	0	0	2	5	1	53	1
1	1331714	71	1	2013	1	1	1	0	0	0	0	0	2	5	1	62	1
1	1332339	68	3	2014	1	3	3	0	1	0	0	1	3	5	1	37	1
1	1332483	72	1	2014	1	1	2	0	0	0	0	0	3	5	1	53	1
1	1332570	67	1	2014	1	2	3	0	0	2	0	0	3	2	1	52	1
1	1332743	74	3	2014	1	2	2	0	0	0	1	0	2	5	1	54	1
1	1333188	76	1	2013	0	2	2	0	0	0	1	0	3	5	1	64	1
1	1333208	75	1	2013	0	3	2	0	0	0	1	0	1	5	1	69	1
1	1333290	79	1	2013	0	3	1	0	0	0	0	0	2	5	1	63	1
1	1333514	82	1	2013	0	3	1	0	0	0	1	0	3	5	1	63	1
1	1333525	71	1	2013	0	3	2	0	0	0	0	0	2	5	1	65	1
1	1333685	70	1	2014	1	2	2	0	0	2	0	0	2	2	1	50	1
1	1333852	78	1	2014	0	1	1	0	0	1	0	0	1	5	1	53	1
1	1333921	65	1	2014	0	3	1	0	1	0	0	0	3	5	1	53	1
1	1334404	78	3	2013	0	3	2	0	0	0	0	0	3	5	1	65	1
1	1334481	83	1	2013	0	3	2	0	0	0	0	0	2	5	1	22	0
1	1334533	69	2	2014	0	2	3	0	0	2	0	0	2	2	1	52	1
1	1334541	66	1	2014	1	1	1	0	0	0	0	0	2	5	1	52	1
1	1334548	65	1	2014	0	2	1	0	0	0	1	0	2	5	1	49	1
1	1334716	73	1	2013	0	3	1	0	0	0	1	0	2	5	1	54	1
1	1334719	72	1	2013	1	3	1	0	0	0	1	0	2	5	1	60	1
1	1334891	67	1	2014	0	1	1	0	0	0	0	0	2	5	1	59	1
1	1335240	74	1	2014	0	2	1	0	0	0	0	0	3	5	1	53	1
1	1335315	65	1	2014	0	3	2	0	1	0	1	1	1	5	0	19	0
1	1335407	73	1	2014	1	2	3	0	0	0	1	0	2	5	1	57	1
1	1335409	65	2	2014	1	2	1	0	0	0	1	0	2	5	1	57	1
1	1335769	73	1	2013	1	2	2	0	0	0	0	0	2	5	1	64	1
1	1335825	80	3	2014	1	3	1	0	0	0	1	0	3	5	1	53	1
1	1335916	72	1	2014	0	2	3	0	0	2	0	0	3	2	1	54	1
1	1335922	67	1	2014	0	1	2	0	0	2	0	0	2	1	1	48	1
1	1336259	65	2	2013	0	3	2	0	0	0	0	0	3	5	1	6	0
1	1336612	82	3	2013	0	3	2	0	0	0	1	0	2	5	1	67	1
1	1336618	77	3	2013	0	2	2	0	0	0	0	0	1	5	1	22	1
1	1336739	65	1	2013	0	2	1	0	0	0	0	0	2	5	1	65	1
1	1336747	81	1	2013	0	3	2	0	0	0	0	0	1	5	1	39	1
1	1336770	81	3	2013	0	2	1	0	0	0	0	0	3	5	1	69	1
1	1336776	65	1	2013	0	2	1	0	0	0	0	0	2	5	1	62	1
1	1336864	68	1	2013	0	2	1	0	0	0	0	0	2	5	1	68	1
1	1336944	65	2	2013	0	3	1	0	0	0	0	0	2	5	1	66	1
1	1336992	66	1	2013	0	2	1	0	0	0	0	0	1	5	1	61	1
1	1337164	71	1	2013	0	3	3	0	1	0	0	0	3	5	0	58	0
1	1337169	66	1	2013	1	3	1	0	0	0	1	0	3	5	0	39	0
1	1337171	74	1	2013	1	2	1	0	0	0	1	0	2	5	1	35	0
1	1337364	68	3	2014	0	2	1	0	0	0	0	0	2	5	1	52	1
1	1337428	75	1	2013	1	3	1	0	0	0	0	0	2	5	1	38	0
1	1337458	76	3	2013	0	3	1	0	0	0	0	0	3	5	1	45	0
1	1337540	69	1	2013	0	2	1	0	0	0	0	0	2	5	1	66	1
1	1337547	72	1	2013	1	2	1	0	0	0	0	0	2	5	1	67	1
1	1337635	65	1	2014	0	3	2	0	0	2	0	0	3	2	1	58	1
1	1337690	65	1	2014	1	3	3	0	0	0	1	0	2	5	1	29	1
1	1337694	75	1	2014	1	3	2	0	0	0	1	0	2	5	1	56	1
1	1337944	70	1	2014	1	3	2	1	1	0	0	0	3	5	0	15	0
1	1338048	65	1	2014	0	3	2	0	0	2	0	0	3	1	1	52	1
1	1338152	73	3	2014	1	3	1	0	0	0	1	0	2	5	0	4	0
1	1338470	73	3	2014	1	2	1	0	0	1	0	0	1	5	1	50	1
1	1338472	79	1	2014	1	2	1	0	0	0	1	0	3	5	1	50	1
1	1338859	65	3	2014	1	2	2	0	0	2	0	0	2	2	1	51	1
1	1338877	70	1	2014	1	1	2	0	0	0	0	0	1	5	1	51	1
1	1339108	66	3	2014	0	3	1	0	0	0	0	0	3	5	1	51	1
1	1339223	79	3	2014	0	2	1	0	0	0	1	0	2	5	1	29	1
1	1339908	68	1	2014	1	1	2	0	0	0	0	0	2	5	1	51	1
1	1340041	74	3	2014	0	3	1	0	0	0	1	0	2	5	1	51	1
1	1340377	68	1	2014	1	3	2	1	1	0	0	0	3	5	0	26	0
1	1340590	77	1	2014	1	1	1	0	0	1	0	0	3	5	1	52	1
1	1340618	67	1	2014	1	2	3	0	0	2	0	0	2	3	1	51	1
1	1340717	67	1	2014	1	2	2	0	0	2	0	0	3	2	1	50	1
1	1340772	79	1	2014	0	2	3	0	0	2	0	0	3	3	1	51	1
1	1341149	65	2	2014	1	2	4	0	0	2	0	0	2	2	1	53	1
1	1341174	75	1	2014	1	3	2	0	0	2	0	0	2	3	1	54	1
1	1341367	69	1	2014	1	2	1	0	0	0	1	0	2	5	1	56	1
1	1341403	65	1	2014	0	1	2	0	0	2	0	0	2	1	1	50	1
1	1341474	68	1	2014	0	2	1	0	0	0	0	0	2	5	1	50	1
1	1341772	79	1	2014	1	3	1	1	1	1	0	0	3	5	1	51	1
1	1342600	67	1	2014	1	3	3	0	0	2	1	0	3	4	1	51	1
1	1342672	68	1	2014	1	2	3	0	0	2	0	0	2	3	1	51	1
1	1342750	74	2	2014	1	2	1	0	0	0	1	0	2	5	1	44	0
1	1342766	66	1	2014	0	2	1	0	0	1	1	0	3	5	1	51	1
1	1342904	73	3	2014	1	2	2	0	0	0	1	0	2	5	1	51	1
1	1343319	84	1	2014	0	2	1	0	0	1	0	0	3	5	1	51	1
1	1343431	65	1	2014	1	3	1	0	0	0	1	0	2	5	1	48	1
1	1343686	74	3	2013	1	3	1	0	0	0	1	0	2	5	1	60	1
1	1343811	85	1	2014	0	2	2	0	0	0	0	0	2	5	1	51	1
1	1343985	72	1	2014	0	3	1	0	0	0	0	0	3	5	1	46	1
1	1344005	66	1	2014	1	3	2	0	0	0	1	0	2	5	1	50	1
1	1344210	72	1	2013	1	2	1	0	0	0	0	0	2	5	1	64	1
1	1344220	89	1	2013	1	3	2	0	0	0	1	0	2	5	1	60	1
1	1344300	68	3	2013	1	2	1	0	0	0	0	0	2	5	1	45	1
1	1344525	74	2	2014	1	1	1	0	0	0	0	0	3	5	1	50	1
1	1344529	73	2	2014	1	2	1	0	0	0	1	0	3	5	1	50	1
1	1344606	73	1	2014	1	3	3	0	0	2	1	0	2	3	1	49	1
1	1344957	67	1	2014	1	3	3	1	1	0	0	1	1	5	0	16	0
1	1345078	65	1	2014	1	3	1	0	0	0	1	0	2	5	0	46	0
1	1345102	74	3	2013	1	2	1	0	0	0	0	0	2	5	1	57	1
1	1345370	71	1	2014	1	2	2	0	0	0	1	0	1	5	1	38	0
1	1345417	67	1	2014	1	1	2	0	0	0	0	0	2	5	1	54	1
1	1345464	75	1	2014	1	3	1	0	0	1	1	0	2	5	1	48	1
1	1345533	77	3	2014	0	3	1	0	1	0	0	0	3	5	1	3	1
1	1345812	68	2	2014	1	2	3	0	0	2	0	0	3	3	1	49	1
1	1345818	72	1	2014	0	1	1	0	0	1	0	0	1	5	1	49	1
1	1346257	67	1	2014	1	1	2	0	0	0	1	0	2	5	1	56	1
1	1346354	83	1	2014	1	2	1	0	0	0	1	0	2	5	1	52	1
1	1346484	65	1	2014	1	2	2	0	0	2	0	0	2	2	1	52	1
1	1346743	70	1	2014	1	3	2	0	0	0	0	0	3	5	0	25	0
1	1346908	73	1	2014	0	1	2	0	0	0	0	0	1	5	1	53	1
1	1347446	68	1	2014	1	2	1	0	0	0	1	0	2	5	1	49	1
1	1347561	69	1	2014	1	3	3	0	1	0	0	0	3	5	1	31	0
1	1347634	74	1	2014	1	3	1	0	0	0	1	0	3	5	1	48	1
1	1348042	66	3	2014	1	2	1	0	0	0	0	0	3	5	1	49	1
1	1348190	76	1	2013	1	3	1	0	0	0	0	0	1	5	1	65	1
1	1348286	65	2	2014	0	1	1	0	0	0	1	0	2	5	1	53	1
1	1348337	79	1	2014	1	3	1	0	0	1	0	0	2	5	1	24	0
1	1348512	68	1	2014	1	1	1	0	0	0	0	0	2	5	1	49	1
1	1348612	71	3	2014	1	1	1	0	0	1	0	0	1	5	1	49	1
1	1348757	66	2	2014	1	3	2	0	0	2	0	0	2	3	1	54	1
1	1349290	67	3	2014	0	1	1	0	0	0	0	0	2	5	1	45	1
1	1349440	67	1	2014	0	1	2	0	0	2	0	0	1	1	1	54	1
1	1349565	71	2	2014	0	2	3	0	0	0	1	0	3	5	1	57	1
1	1349569	68	1	2014	0	1	1	0	0	0	0	0	3	5	0	32	0
1	1349638	70	3	2014	1	1	1	0	0	1	0	0	2	5	1	48	1
1	1349914	67	1	2014	1	3	1	1	1	0	1	1	2	5	1	49	1
1	1350215	72	1	2013	0	3	3	0	0	2	1	0	2	4	1	60	1
1	1350490	71	3	2014	1	3	3	0	0	0	1	0	3	5	1	48	1
1	1350500	88	1	2014	0	1	1	0	0	0	0	0	3	5	1	48	1
1	1350766	73	1	2014	1	2	1	0	0	0	1	0	3	5	1	53	1
1	1351114	72	1	2014	1	2	1	0	0	0	1	0	3	5	1	36	1
1	1351581	73	1	2014	1	2	2	0	0	2	0	0	2	3	1	43	1
1	1351990	68	1	2014	0	2	2	0	0	0	1	0	2	5	1	44	1
1	1351991	79	1	2014	1	1	1	0	0	0	0	0	2	5	1	46	1
1	1352236	68	1	2014	1	3	2	0	0	0	1	0	3	5	1	48	1
1	1352239	67	1	2014	1	1	1	0	0	0	0	0	2	5	1	45	1
1	1352341	71	1	2014	1	2	1	0	0	0	0	0	3	5	1	52	1
1	1352370	78	1	2014	0	3	2	0	0	0	1	0	3	5	1	55	1
1	1352499	76	1	2014	0	2	1	0	0	0	1	0	3	5	1	57	1
1	1352624	65	1	2014	1	2	3	0	0	2	0	0	3	3	1	49	1
1	1353064	72	1	2014	1	3	2	0	0	0	1	0	3	5	1	50	1
1	1353116	77	1	2013	1	2	1	0	0	0	0	0	2	5	1	64	1
1	1353656	77	3	2014	0	1	1	0	0	1	0	0	2	5	1	48	1
1	1354557	70	3	2014	1	1	1	0	0	0	1	0	2	5	1	48	1
1	1355249	69	1	2014	0	2	2	0	0	2	0	0	2	2	1	43	1
1	1355799	66	1	2014	1	1	3	0	0	2	0	0	2	1	1	37	1
1	1355805	65	1	2014	1	2	3	1	0	2	0	0	3	3	1	49	1
1	1356957	71	1	2014	0	1	1	0	0	0	1	0	2	5	1	59	1
1	1356963	69	1	2014	1	3	3	0	0	2	0	0	3	3	1	8	1
1	1357711	66	1	2014	0	2	1	0	0	0	0	0	2	5	1	21	0
1	1357723	68	1	2014	0	2	1	0	0	0	1	0	2	5	1	55	1
1	1358034	66	1	2014	0	3	1	1	0	0	1	0	3	5	1	51	1
1	1358042	70	1	2014	0	2	2	0	0	2	0	0	2	2	1	58	1
1	1358048	66	2	2014	0	1	2	0	0	0	0	0	2	5	1	56	1
1	1358073	70	3	2014	1	2	3	0	0	2	0	0	3	2	1	58	1
1	1358136	68	1	2014	1	3	2	0	0	0	1	0	3	5	1	50	1
1	1358890	76	1	2014	0	2	1	0	0	0	1	0	2	5	1	56	1
1	1358925	72	1	2014	0	3	1	0	1	0	0	1	3	5	1	13	1
1	1358951	67	1	2014	1	2	1	0	0	0	1	0	3	5	1	55	1
1	1360496	81	2	2014	0	2	2	0	0	0	0	0	3	5	1	52	1
1	1360603	70	1	2014	0	2	1	0	0	0	1	0	3	5	1	52	0
1	1360819	67	1	2014	0	3	3	0	0	2	0	0	3	3	1	55	1
1	1360828	67	1	2012	1	3	1	0	0	0	1	0	2	5	1	74	1
1	1360832	65	1	2014	0	1	1	0	0	0	0	0	1	5	1	52	1
1	1360956	76	1	2014	1	2	1	0	0	0	0	0	3	5	1	38	0
1	1362267	67	1	2014	1	1	1	0	0	0	0	0	2	5	1	54	1
1	1362393	84	1	2014	0	2	2	0	0	0	1	0	3	5	1	49	0
1	1362401	67	3	2014	0	2	1	0	0	0	1	0	3	5	1	45	1
1	1362730	71	1	2014	1	2	2	0	0	0	1	0	1	5	1	50	1
1	1362733	67	1	2014	0	2	1	0	0	0	0	0	2	5	1	53	1
1	1364454	68	2	2014	1	2	1	0	0	0	1	0	2	5	1	48	1
1	1365263	77	3	2014	1	2	1	0	0	0	0	0	3	5	1	53	1
1	1365850	69	1	2014	1	1	1	0	0	0	1	0	2	5	1	58	1
1	1366003	68	3	2014	1	2	1	0	0	0	1	0	2	5	1	57	1
1	1366011	71	1	2014	0	2	1	0	0	0	1	0	2	5	1	45	0
1	1366024	72	3	2014	1	1	2	0	0	0	1	0	2	5	1	58	1
1	1366033	67	1	2014	1	1	2	0	0	0	1	0	2	5	1	48	1
1	1366038	78	1	2014	1	2	1	0	0	0	1	0	2	5	1	52	1
1	1366377	67	3	2014	1	2	2	0	0	0	1	0	2	5	1	57	1
1	1366386	71	2	2014	0	2	2	0	0	0	1	0	2	5	1	56	1
1	1366390	80	1	2014	1	2	1	0	0	0	1	0	3	5	1	48	1
1	1366393	66	1	2014	0	2	2	0	0	0	1	0	2	5	1	53	1
1	1366436	65	1	2013	1	3	1	0	0	0	0	0	2	5	1	66	1
1	1367326	73	3	2014	1	3	3	0	0	0	0	0	2	5	0	27	0
1	1368264	67	3	2013	1	3	1	0	0	0	0	0	2	5	1	71	1
1	1368893	75	3	2014	1	2	1	0	0	0	1	0	3	5	1	52	1
1	1371125	73	1	2014	0	1	1	0	0	0	0	0	1	5	1	47	1
1	1371141	68	1	2014	0	1	1	0	0	0	0	0	2	5	1	48	1
1	1371989	65	3	2014	1	2	1	0	0	0	1	0	2	5	1	58	1
1	1372482	66	2	2014	0	2	1	0	0	0	1	0	2	5	1	49	1
1	1373282	70	1	2014	0	1	1	0	0	0	1	0	2	5	1	33	0
1	1373928	68	2	2014	0	3	1	0	0	1	1	0	3	5	1	51	1
1	1374580	69	1	2013	1	2	2	0	0	0	0	0	1	5	1	71	1
1	1374601	65	1	2014	1	1	1	0	0	0	0	0	2	5	1	51	1
1	1374760	74	1	2014	1	2	1	0	0	0	0	0	2	5	1	46	1
1	1375059	78	1	2014	1	3	2	0	0	0	1	0	3	5	1	50	0
1	1376088	83	1	2014	1	1	1	0	0	0	0	0	2	5	1	59	1
1	1376120	68	3	2014	1	1	1	0	0	0	0	0	2	5	1	48	1
1	1376228	75	1	2014	0	1	1	0	0	0	0	0	2	5	1	33	0
1	1376294	66	1	2014	0	1	1	0	0	1	0	0	2	5	1	45	1
1	1376296	72	2	2014	0	1	1	0	0	1	1	0	2	5	1	38	1
1	1376310	69	1	2014	0	1	1	0	0	0	0	0	2	5	1	47	0
1	1376794	68	2	2014	0	2	1	0	0	0	0	0	2	5	1	56	1
1	1376797	73	3	2014	0	2	1	0	0	0	0	0	3	5	1	54	1
1	1376817	68	2	2014	1	1	1	0	0	0	0	0	3	5	1	53	1
1	1376819	67	1	2014	1	2	2	0	0	0	1	0	3	5	1	53	1
1	1376845	67	3	2014	0	2	1	0	0	0	1	0	2	5	1	54	1
1	1376852	70	1	2014	1	1	2	0	0	0	1	0	1	5	1	54	1
1	1377478	65	2	2013	0	3	3	0	0	0	1	0	2	5	1	66	1
1	1378369	70	1	2014	1	1	2	0	0	0	0	0	1	5	1	55	1
1	1379558	69	3	2014	0	1	2	0	0	0	0	0	2	5	1	59	1
1	1381233	73	3	2014	1	1	2	0	0	0	1	0	2	5	1	53	1
1	1381345	78	1	2014	1	2	1	0	0	0	0	0	3	5	1	46	1
1	1381628	75	3	2014	0	2	2	0	0	0	1	0	3	5	1	26	1
1	1381683	72	3	2014	0	2	2	0	0	0	1	0	3	5	1	51	1
1	1382518	65	3	2014	1	1	2	0	0	0	0	0	1	5	1	51	1
1	1383399	65	3	2014	0	2	2	0	0	0	1	0	2	5	1	50	1
1	1384077	73	1	2014	1	1	2	0	0	0	0	0	2	5	1	14	1
1	1387517	76	1	2014	0	3	2	0	1	0	1	0	2	5	1	42	1
1	1387999	66	1	2014	1	1	1	0	0	0	0	0	2	5	1	43	1
1	1388315	66	1	2014	1	1	2	0	0	0	0	0	1	5	1	56	1
1	1388340	81	1	2014	0	2	2	0	0	0	0	0	2	5	1	50	0
1	1389247	66	1	2014	0	2	1	0	0	0	0	0	2	5	1	54	1
1	1389251	80	1	2014	0	1	1	0	0	0	0	0	2	5	1	50	1
1	1392556	73	1	2014	0	2	1	0	0	0	1	0	2	5	1	49	1
1	1392565	68	1	2014	1	2	2	0	0	0	1	0	1	5	1	53	1
1	1393285	65	1	2014	0	2	1	0	0	0	1	0	2	5	1	45	1
1	1393535	72	2	2014	1	1	1	0	0	0	0	0	2	5	1	54	1
1	1394139	73	1	2014	1	1	1	0	0	0	0	0	3	5	1	57	1
1	1394901	68	3	2014	1	1	2	0	0	0	0	0	1	5	1	48	1
1	1396822	68	1	2013	0	2	1	0	0	0	1	0	3	5	1	60	1
1	1409543	67	1	2013	0	2	1	0	0	0	0	0	2	5	1	63	1
1	1435261	68	2	2012	0	3	1	0	0	0	0	0	1	5	1	48	1
1	1453410	69	3	2014	1	2	1	0	1	0	0	0	3	5	1	48	1
1	1475718	75	1	2011	1	2	2	0	0	0	1	0	2	5	1	90	1
1	1483873	74	1	2012	1	1	1	0	0	0	0	0	2	5	1	79	1
1	1504674	80	1	2014	1	1	1	0	0	0	0	0	2	5	1	53	1
1	5101539	75	1	2012	0	2	1	0	0	0	0	0	2	5	1	76	1
1	5106708	80	1	2012	1	3	2	0	0	0	1	0	3	5	1	83	1
1	5111216	69	1	2010	1	2	1	0	0	0	0	0	2	5	1	103	1
1	5118413	72	2	2012	1	3	2	0	0	2	0	0	2	4	1	75	1
1	5119240	80	1	2012	0	3	2	0	0	0	1	0	2	5	1	80	1
1	5128778	69	1	2012	1	2	3	0	0	2	0	0	2	2	1	74	1
1	5140420	75	1	2014	1	3	1	0	0	0	1	0	2	5	1	58	1
1	5271613	66	1	2013	1	3	2	0	0	2	0	0	2	2	1	64	1
1	5341243	71	1	2010	1	3	1	0	0	0	0	0	2	5	1	105	1
1	5361242	77	1	2010	1	3	2	0	0	0	1	0	3	5	1	104	1
1	5361506	67	1	2014	0	1	1	0	0	0	0	0	2	5	1	59	1
1	5407085	70	1	2012	1	3	2	0	0	0	1	0	2	5	1	80	1
1	5434671	71	1	2011	1	2	1	0	0	0	0	0	2	5	1	92	1
1	5494097	86	1	2011	1	3	1	0	0	0	1	0	3	5	1	17	0
1	5525708	76	1	2011	0	3	1	0	0	0	1	0	3	5	1	45	0
1	5526375	66	1	2011	1	3	3	0	0	2	0	0	2	2	1	92	1
1	5624316	65	1	2012	0	2	2	0	0	2	0	0	1	2	1	72	1
1	5625887	65	1	2012	1	3	1	0	0	0	0	0	3	5	1	79	1
1	5638839	70	2	2010	0	2	1	0	0	0	1	0	2	5	1	45	0
1	5649938	76	1	2014	1	2	1	0	0	0	1	0	2	5	1	54	1
1	5669084	70	1	2012	0	3	1	0	0	0	1	0	2	5	1	82	1
1	5681632	71	1	2013	1	3	2	0	0	0	1	0	3	5	1	34	0
1	5697153	73	1	2010	0	2	1	0	0	0	1	0	2	5	1	104	1
1	5715955	69	1	2011	0	3	2	0	0	0	1	0	3	5	1	90	1
1	5733555	76	1	2010	0	2	2	0	0	0	0	0	1	5	1	52	0
1	5739166	87	1	2013	1	2	1	0	0	1	0	0	1	5	1	9	0
1	5743124	77	1	2010	1	3	1	0	0	0	0	0	3	5	1	102	1
1	5748672	65	1	2010	1	2	1	0	0	0	1	0	2	5	1	37	0
1	5754682	71	1	2011	1	2	1	0	0	0	0	0	2	5	1	90	1
1	5760344	71	1	2014	1	2	2	0	0	0	1	0	2	5	1	54	1
1	5773705	69	1	2010	0	3	2	0	0	0	0	0	1	5	1	94	0
1	5780726	78	2	2011	0	2	1	0	0	0	0	0	3	5	1	87	1
1	5807008	69	1	2013	1	2	2	0	0	0	0	0	1	5	1	60	1
1	5809018	73	1	2012	1	3	1	0	0	0	1	0	2	5	1	81	1
1	5817368	65	1	2012	1	3	2	0	0	0	1	0	3	5	1	49	0
1	5820718	68	1	2010	1	3	1	1	1	0	0	0	3	5	0	18	0
1	5828771	70	1	2012	1	2	2	0	0	0	1	0	2	5	1	81	1
1	5852379	72	1	2012	1	2	1	0	0	0	0	0	2	5	1	80	1
1	5874473	75	1	2010	1	3	4	1	1	0	1	0	3	5	0	20	0
1	5887361	82	1	2010	1	3	1	0	0	0	1	0	2	5	1	98	1
1	5894044	77	1	2014	1	2	2	0	0	0	0	0	2	5	1	52	1
1	5904864	66	1	2014	1	2	3	0	0	2	0	0	3	3	1	59	1
1	5913195	78	1	2011	1	3	1	0	0	0	0	0	2	5	1	87	1
1	5919533	73	2	2010	0	2	4	0	0	2	0	1	1	5	1	9	0
1	5923190	78	1	2010	1	3	2	0	0	0	0	0	3	5	0	67	0
1	5925333	67	1	2013	1	2	1	0	0	0	0	0	3	5	1	66	1
1	5945407	83	1	2011	0	2	2	0	0	0	0	0	2	5	1	50	0
1	5952128	74	1	2013	1	3	2	0	0	0	1	0	3	5	1	66	1
1	5953048	66	1	2012	1	2	2	0	0	2	0	0	2	2	1	77	1
1	5953323	72	2	2012	1	3	1	0	0	0	0	0	3	5	1	23	0
1	5960498	69	1	2010	1	3	2	0	0	0	1	0	2	5	1	101	1
1	5960805	83	1	2011	0	2	1	0	0	0	1	0	2	5	1	95	1
1	5963482	74	2	2011	0	2	1	0	0	0	0	0	2	5	1	53	0
1	5971626	66	1	2012	1	3	2	0	0	2	0	0	2	2	1	78	1
1	5978186	67	1	2011	1	2	2	0	0	2	0	0	1	1	1	89	1
1	5988299	72	1	2010	1	3	1	0	0	0	1	0	3	5	1	103	1
1	5990995	72	1	2010	1	3	1	0	0	0	1	0	2	5	1	99	0
1	5993602	84	1	2014	1	3	3	0	0	0	1	0	3	5	1	52	1
1	6005579	77	1	2013	0	3	1	0	0	0	1	0	2	5	1	11	0
1	6019151	72	1	2010	1	2	2	0	0	0	1	0	1	5	1	100	1
1	6021490	74	1	2011	1	2	1	0	0	0	0	0	2	5	1	38	0
1	6026550	67	1	2012	1	3	2	0	0	0	0	0	2	5	1	73	1
1	6027303	68	1	2012	0	2	2	0	0	2	0	0	1	2	1	77	1
1	6028760	73	2	2011	1	3	2	0	0	2	0	0	2	3	1	92	1
1	6031562	73	2	2012	0	3	1	0	0	0	0	0	2	5	1	74	1
1	6033249	74	1	2014	0	2	1	0	0	0	0	0	1	5	1	57	1
1	6036174	71	1	2014	0	2	2	0	0	0	1	0	2	5	1	54	1
1	6040331	80	1	2010	0	3	2	0	0	0	1	0	3	5	1	43	0
1	6040705	76	2	2013	1	3	1	0	0	0	0	0	2	5	0	39	0
1	6044254	68	1	2012	1	3	2	0	0	0	1	0	2	5	1	83	1
1	6056625	67	1	2010	1	3	3	0	0	0	1	0	3	5	1	96	1
1	6063159	73	1	2013	1	3	2	0	0	0	1	0	3	5	1	21	0
1	6079654	75	1	2011	1	3	3	0	0	0	1	0	2	5	1	85	1
1	6087530	67	2	2013	1	2	2	0	0	0	1	0	2	5	1	69	1
1	6090909	70	1	2013	1	3	2	0	0	2	0	0	2	3	1	62	1
1	6102166	73	1	2013	1	3	1	0	0	0	1	0	2	5	1	44	0
1	6107311	68	2	2010	1	3	2	0	0	0	1	0	2	5	1	104	1
1	6115458	74	1	2011	0	3	3	1	1	0	0	0	3	5	1	75	1
1	6126386	74	1	2010	1	3	2	0	0	0	1	0	2	5	1	105	1
1	6126935	79	1	2011	1	3	3	1	0	0	1	0	2	5	0	36	0
1	6127692	76	1	2011	1	2	1	0	0	1	0	0	1	5	1	85	1
1	6128203	83	1	2011	1	3	1	0	0	0	1	0	3	5	1	93	1
1	6129782	88	1	2010	1	3	2	0	1	0	1	0	3	5	0	7	0
1	6137218	76	1	2011	0	3	2	0	0	2	0	0	2	3	1	89	1
1	6137632	71	1	2011	0	3	1	0	0	0	1	0	3	5	1	85	1
1	6138026	68	2	2014	1	1	3	0	0	2	0	0	2	1	1	48	1
1	6139421	68	1	2012	1	3	2	0	0	2	0	0	2	2	1	75	1
1	6154702	80	2	2013	1	3	1	0	0	0	0	0	3	5	1	70	1
1	6155264	73	1	2013	1	3	1	0	0	0	1	0	2	5	1	67	1
1	6155785	74	1	2011	1	2	1	0	0	0	1	0	2	5	1	86	1
1	6168261	68	1	2011	1	2	2	0	0	2	0	0	2	3	1	93	1
1	6171415	67	1	2011	0	3	2	0	0	2	1	0	3	4	1	90	1
1	6175620	69	1	2012	1	3	2	0	0	2	0	0	2	3	1	75	1
1	6177470	77	1	2011	1	2	1	0	0	0	1	0	3	5	1	86	1
1	6181002	68	1	2011	0	3	1	0	0	0	1	0	2	5	1	92	1
1	6181755	75	1	2011	1	2	2	0	0	2	0	0	2	3	1	88	1
1	6185139	68	1	2011	1	2	3	0	0	2	0	0	2	1	1	94	1
1	6185166	73	1	2013	0	3	2	0	0	0	1	0	3	5	1	67	0
1	6186772	77	1	2012	1	3	2	0	0	1	0	0	3	5	0	29	0
1	6188059	86	1	2014	1	2	1	0	0	0	0	0	2	5	1	57	1
1	6191666	69	1	2010	1	3	1	0	0	0	1	0	2	5	1	98	1
1	6192294	68	1	2010	1	3	2	0	0	2	0	0	1	3	1	103	1
1	6195125	68	2	2013	1	3	1	0	0	0	1	0	1	5	1	68	1
1	6204555	67	1	2010	1	3	1	0	0	0	1	0	1	5	0	68	0
1	6209604	70	1	2012	1	3	3	0	0	2	0	0	1	4	1	79	1
1	6209646	82	1	2011	1	2	1	0	0	0	0	0	2	5	0	80	0
1	6216650	69	1	2010	1	2	1	0	0	0	1	0	2	5	1	107	1
1	6218810	72	1	2010	0	1	1	0	0	0	0	0	2	5	1	107	1
1	6219279	72	1	2012	1	3	1	0	0	0	1	0	2	5	1	43	0
1	6219546	72	2	2010	0	3	2	0	0	0	1	0	2	5	1	104	1
1	6219656	78	1	2010	1	3	2	0	0	0	1	0	1	5	0	95	0
[truncated: 133,184 more rows]
